# Supplementary material for: (2E)-3-(3,4-Dimeth­oxy­phen­yl)-1-(4-hy­droxy­phen­yl)prop-2-en-1-one
Source: Acta Crystallogr Sect E Struct Rep Online. 2011 Mar 9;67(Pt 4):o813. doi: 10.1107/S1600536811007781 (PMC3099842; doi:10.1107/S1600536811007781)
Supplement: Supplementary file 2 [file e-67-0o813-Isup2.hkl]

# 
# h,k,l, Fc-squared, Fo-squared, sigma(Fo-squared) and status flag 
# 
data_I
_shelx_title ' hsy729 in Pbca' 
_shelx_refln_list_code          4 
_shelx_F_calc_maximum      183.13 
_exptl_crystal_F_000      1200.00 
_reflns_d_resolution_high  0.7899 
 
loop_ 
 _symmetry_equiv_pos_as_xyz 
 'x, y, z' 
 '-x+1/2, -y, z+1/2' 
 '-x, y+1/2, -z+1/2' 
 'x+1/2, -y+1/2, -z' 
 '-x, -y, -z' 
 'x-1/2, y, -z-1/2' 
 'x, -y-1/2, z-1/2' 
 '-x-1/2, y-1/2, z' 
 
_cell_length_a    15.1435 
_cell_length_b     8.4364 
_cell_length_c    22.9454 
_cell_angle_alpha  90.000 
_cell_angle_beta   90.000 
_cell_angle_gamma  90.000 
 
_shelx_F_squared_multiplier     1.000 
 
loop_ 
 _refln_index_h 
 _refln_index_k 
 _refln_index_l 
 _refln_F_squared_calc 
 _refln_F_squared_meas 
 _refln_F_squared_sigma 
 _refln_observed_status 
   2   0   0     4942.01     4500.40     42.63 o 
   4   0   0     8228.87     8173.33     79.51 o 
   6   0   0       69.05       79.46      3.86 o 
   8   0   0      222.51      274.94      9.95 o 
  10   0   0      255.86      260.15      7.80 o 
  12   0   0       36.51       40.39      2.58 o 
  14   0   0      559.97      531.56      6.18 o 
  16   0   0      941.31      931.76      7.31 o 
  18   0   0       27.01       33.12      1.93 o 
   4   1   0     2839.84     2581.44     14.39 o 
   6   1   0      386.38      471.67      8.45 o 
   8   1   0      275.25      293.42      8.66 o 
  10   1   0      488.44      523.55      7.37 o 
  12   1   0       83.50       78.01      1.79 o 
  14   1   0     4421.96     4003.20     18.91 o 
  16   1   0      205.61      180.49      3.41 o 
  18   1   0      368.35      420.96      5.03 o 
   0   2   0    11516.31    10625.47    211.31 o 
   2   2   0    10939.00    10186.54    148.87 o 
   4   2   0     2810.59     2888.13     12.38 o 
   6   2   0     1511.36     1578.60     10.31 o 
   8   2   0      295.65      398.01      6.99 o 
  10   2   0       19.62       10.73      2.42 o 
  12   2   0       41.76       47.65      2.21 o 
  14   2   0        9.18        8.37      3.80 o 
  16   2   0      130.10      124.87      2.46 o 
  18   2   0       18.15       21.07      1.61 o 
   2   3   0       22.75       26.01      2.88 o 
   4   3   0       97.70       77.29      2.51 o 
   6   3   0     1926.59     1985.81     19.12 o 
   8   3   0     1953.78     2335.95    112.78 o 
  10   3   0      604.31      613.04     12.48 o 
  12   3   0     1706.19     1665.37     13.36 o 
  14   3   0      214.33      192.30      2.85 o 
  16   3   0      175.38      173.92      2.81 o 
   0   4   0     4853.06     4680.38     23.86 o 
   2   4   0      110.70       93.33      2.65 o 
   4   4   0     1083.96     1371.66     11.07 o 
   6   4   0      827.02      912.30     17.99 o 
   8   4   0        2.36        4.55      5.12 o 
  10   4   0        0.06        1.10      2.58 o 
  12   4   0      231.69      223.33      3.16 o 
  14   4   0       79.57       89.03      2.46 o 
  16   4   0       29.68       31.42      1.42 o 
   2   5   0      804.82      811.71     23.71 o 
   4   5   0      698.19      668.41      9.17 o 
   6   5   0       27.31       19.35      4.00 o 
   8   5   0        8.30        9.00      2.68 o 
  10   5   0      201.78      211.30      4.40 o 
  12   5   0       24.41       18.40      1.55 o 
  14   5   0       61.68       65.58      2.00 o 
   0   6   0        0.29        8.70      4.89 o 
   2   6   0      214.83      194.49      7.66 o 
   4   6   0      107.19      105.67      5.28 o 
   6   6   0       25.47       28.11      3.31 o 
   8   6   0       13.20        9.31      1.97 o 
  10   6   0        6.11        4.44      1.81 o 
  12   6   0       34.88       29.71      2.23 o 
  14   6   0        4.25        8.31      1.90 o 
   2   7   0      233.45      253.35      3.44 o 
   4   7   0      184.72      183.15      8.37 o 
   6   7   0       56.99       59.67      2.40 o 
   8   7   0      258.98      243.85      6.47 o 
  10   7   0       63.12       55.15      2.20 o 
  12   7   0       13.72       13.04      2.19 o 
  14   7   0        0.01        1.06      1.12 o 
   0   8   0       49.43       51.07      3.07 o 
   2   8   0       30.28       25.11      2.89 o 
   4   8   0       12.50       13.36      1.88 o 
   6   8   0      132.72      121.03      4.01 o 
   8   8   0        3.04        2.24      1.73 o 
  10   8   0      286.33      267.09      4.27 o 
  12   8   0        7.87        8.05      1.49 o 
   2   9   0        6.64        4.38      2.34 o 
   4   9   0        0.76        0.21      1.50 o 
   6   9   0       93.00       86.01      2.06 o 
   8   9   0       28.66       30.21      1.48 o 
  10   9   0        5.01        4.86      1.22 o 
   1   1   1      387.57      424.15      2.28 o 
   2   1   1        8.15        6.77      2.37 o 
   3   1   1    11733.87    10924.38     70.33 o 
   4   1   1     2069.22     2027.82      8.92 o 
   5   1   1      487.42      516.05      4.13 o 
   6   1   1      674.67      715.61      9.84 o 
   7   1   1      674.37      696.68     12.22 o 
   8   1   1       73.88       84.04      2.44 o 
   9   1   1        4.50        5.92      1.56 o 
  10   1   1      205.56      171.74      4.35 o 
  11   1   1       12.34       15.58      3.31 o 
  12   1   1      778.18      732.89      3.06 o 
  13   1   1      636.33      583.66      2.85 o 
  14   1   1      129.28      122.25      1.82 o 
  15   1   1       35.57       35.07      1.32 o 
  16   1   1        1.89        2.07      1.04 o 
  17   1   1        7.05        6.06      0.95 o 
  18   1   1        0.00        2.12      0.81 o 
  19   1   1        3.93        3.77      1.09 o 
   0   2   1       93.07       82.47      2.95 o 
   1   2   1     2544.95     2592.89     14.72 o 
   2   2   1    10416.29     8994.84     25.48 o 
   3   2   1     1269.52     1241.58     16.16 o 
   4   2   1       54.53       73.91      1.87 o 
   5   2   1        1.26        0.45      1.40 o 
   6   2   1      606.95      703.13      5.53 o 
   7   2   1      653.29      639.03      3.93 o 
   8   2   1     1221.55     1278.78      7.37 o 
   9   2   1     1124.23     1257.39      7.82 o 
  10   2   1        0.28        3.62      1.79 o 
  11   2   1     1169.62     1290.48     12.31 o 
  12   2   1      244.36      266.25      1.90 o 
  13   2   1       27.08       28.23      1.22 o 
  14   2   1       47.72       41.43      1.36 o 
  15   2   1      119.63      118.75      1.69 o 
  16   2   1       14.45       12.49      1.09 o 
  17   2   1       50.07       56.82      1.15 o 
  18   2   1       50.74       62.43      0.96 o 
   1   3   1      149.03      134.65      2.29 o 
   2   3   1      136.80      136.05      1.69 o 
   3   3   1     1658.28     1604.75     14.32 o 
   4   3   1     1562.46     1624.01     12.66 o 
   5   3   1      343.47      370.47      4.28 o 
   6   3   1      141.12      144.93      5.32 o 
   7   3   1      866.61      866.01     14.61 o 
   8   3   1        6.63        5.81      2.13 o 
   9   3   1     1823.85     1970.41     14.73 o 
  10   3   1        7.86        9.25      3.70 o 
  11   3   1     1094.64     1066.14      8.80 o 
  12   3   1      198.90      198.14      1.92 o 
  13   3   1       83.07       81.99      1.46 o 
  14   3   1       44.49       39.56      1.32 o 
  15   3   1        3.11        1.49      1.05 o 
  16   3   1      125.06      140.34      1.59 o 
  17   3   1       17.91       19.39      0.90 o 
  18   3   1        4.71        7.63      1.43 o 
   0   4   1      199.75      193.55      2.81 o 
   1   4   1      742.02      744.67      5.37 o 
   2   4   1     1206.85     1276.66     15.71 o 
   3   4   1       45.38       39.77      2.70 o 
   4   4   1      110.12      133.01      3.49 o 
   5   4   1      908.77      990.52      7.14 o 
   6   4   1       63.76       78.86      4.26 o 
   7   4   1      113.22      115.48     10.07 o 
   8   4   1      356.66      411.27      7.09 o 
   9   4   1        0.14        0.44      2.29 o 
  10   4   1      406.34      415.63      4.01 o 
  11   4   1        0.07       -1.04      1.44 o 
  12   4   1       41.95       39.32      1.19 o 
  13   4   1       23.65       20.00      1.16 o 
  14   4   1        9.24        8.73      1.01 o 
  15   4   1        0.08       -0.17      0.98 o 
  16   4   1        0.81        1.57      1.02 o 
  17   4   1       42.06       43.21      1.43 o 
   1   5   1       51.29       50.05      2.92 o 
   2   5   1        9.95        9.37      1.90 o 
   3   5   1     2339.66     2273.18     12.93 o 
   4   5   1     1825.83     1856.73     11.63 o 
   5   5   1       84.81       96.73      3.33 o 
   6   5   1        1.54        2.65      3.14 o 
   7   5   1       54.09       67.74      8.14 o 
   8   5   1       36.96       36.19      2.06 o 
   9   5   1      103.74       99.16      1.95 o 
  10   5   1        1.11        2.99      1.47 o 
  11   5   1      119.37      111.34      2.19 o 
  12   5   1       46.19       41.38      1.21 o 
  13   5   1        0.44        1.13      0.91 o 
  14   5   1        9.92       10.06      1.08 o 
  15   5   1       49.69       46.49      3.54 o 
   0   6   1      103.69      112.32      6.36 o 
   1   6   1       41.06       40.57      2.98 o 
   2   6   1      163.26      161.51      3.90 o 
   3   6   1       74.10       68.35      3.22 o 
   4   6   1       69.29       63.40      3.21 o 
   5   6   1      218.90      245.56      3.81 o 
   6   6   1      141.55      142.09      2.54 o 
   7   6   1       16.33       14.51      1.72 o 
   8   6   1       48.42       37.80      1.89 o 
   9   6   1       71.97       68.97      2.12 o 
  10   6   1       87.44       76.36      1.82 o 
  11   6   1        0.05        0.37      1.42 o 
  12   6   1        2.75        2.35      1.33 o 
  13   6   1        9.33        7.69      1.23 o 
  14   6   1        0.01       -0.04      0.94 o 
  15   6   1        3.46        2.76      1.18 o 
   1   7   1       20.20       24.56      1.45 o 
   2   7   1        3.34        0.94      1.50 o 
   3   7   1      184.84      205.45      4.20 o 
   4   7   1        0.00       -0.65      1.33 o 
   5   7   1      151.16      152.87      2.51 o 
   6   7   1       28.16       25.41      1.49 o 
   7   7   1        0.01        0.08      1.31 o 
   8   7   1       42.69       31.30      1.43 o 
   9   7   1       30.78       28.10      1.48 o 
  10   7   1        2.54        1.48      1.19 o 
  11   7   1        0.21       -0.06      1.05 o 
  12   7   1        6.04        5.80      1.50 o 
  13   7   1        5.18        6.65      1.29 o 
  14   7   1        3.20        2.61      0.81 o 
   0   8   1       57.07       72.08      3.94 o 
   1   8   1       20.45       19.70      1.55 o 
   2   8   1        3.01        3.83      1.87 o 
   3   8   1       57.53       59.96      1.72 o 
   4   8   1       15.81       15.90      1.34 o 
   5   8   1       19.69       16.95      1.38 o 
   6   8   1       65.01       62.85      1.64 o 
   7   8   1        1.79        2.68      1.24 o 
   8   8   1        1.53        0.66      1.17 o 
   9   8   1        0.26        0.03      1.12 o 
  10   8   1       48.12       37.87      1.41 o 
  11   8   1       54.09       61.86      2.04 o 
  12   8   1        4.57        5.96      1.03 o 
   1   9   1        2.63        3.89      1.65 o 
   2   9   1        1.48        0.56      1.64 o 
   3   9   1        2.77        2.22      1.63 o 
   4   9   1        8.10        7.10      1.08 o 
   5   9   1       17.88       17.57      1.13 o 
   6   9   1        1.01        0.54      0.99 o 
   7   9   1       17.01       17.81      1.04 o 
   8   9   1       89.32       74.44      1.39 o 
   9   9   1        0.04        1.92      1.06 o 
  10   9   1        0.05        1.08      0.81 o 
   2  10   1        0.02       -0.64      1.66 o 
   3  10   1       15.54       16.22      1.78 o 
   1   0   2     7139.87     6171.19     12.22 o 
   3   0   2     5102.48     4464.23      8.52 o 
   4   0   2     3728.94     3327.25     35.76 o 
   5   0   2     3542.31     3529.07     27.65 o 
   6   0   2      264.66      278.95      2.93 o 
   7   0   2      983.49     1208.92     10.38 o 
   8   0   2      255.07      321.35      4.02 o 
   9   0   2      483.16      523.17      9.62 o 
  10   0   2      541.84      535.35     11.08 o 
  11   0   2      175.67      190.27      7.85 o 
  12   0   2      578.29      593.14      4.44 o 
  13   0   2       40.72       33.77      1.94 o 
  14   0   2      735.07      666.51      4.82 o 
  15   0   2        1.65        3.32      1.55 o 
  16   0   2      840.47      813.76      4.83 o 
  17   0   2      111.40      105.64      2.24 o 
  18   0   2        0.21        0.90      1.15 o 
  19   0   2        8.54       12.04      1.20 o 
   1   1   2     2411.87     2418.05     24.64 o 
   2   1   2    18643.31    16783.22    468.56 o 
   3   1   2      878.19      913.95      5.53 o 
   4   1   2     1576.61     1602.63      8.07 o 
   5   1   2       46.11       63.55      1.22 o 
   6   1   2     2771.17     2953.61     26.18 o 
   7   1   2      215.73      191.78      2.30 o 
   8   1   2        4.71        3.20      1.08 o 
   9   1   2       52.52       55.19      1.94 o 
  10   1   2        9.20       24.81      1.90 o 
  11   1   2       68.51       69.89      4.17 o 
  12   1   2      417.08      395.89      2.42 o 
  13   1   2      568.23      523.08      2.73 o 
  14   1   2       93.51       81.28      1.60 o 
  15   1   2       60.39       55.51      1.41 o 
  16   1   2      131.90      135.29      1.65 o 
  17   1   2        0.00        0.69      0.92 o 
  18   1   2       14.84       19.91      0.87 o 
  19   1   2        7.96        8.47      1.13 o 
   0   2   2     1539.68     1378.80      9.09 o 
   1   2   2      993.92      913.39      6.36 o 
   2   2   2    12835.76    11547.82     66.46 o 
   3   2   2    16486.99    14059.47     69.94 o 
   4   2   2      153.67      155.63      2.69 o 
   5   2   2     1172.71     1229.86     12.84 o 
   6   2   2     2026.46     2067.03     15.26 o 
   7   2   2      531.31      559.24      4.15 o 
   8   2   2      687.30      833.15      5.72 o 
   9   2   2      415.47      543.85      7.55 o 
  10   2   2      231.82      311.33      7.32 o 
  11   2   2       32.76       33.49      4.07 o 
  12   2   2      273.69      245.78      2.02 o 
  13   2   2      205.92      183.01      1.87 o 
  14   2   2      360.24      337.86      2.95 o 
  15   2   2        0.48        1.12      1.21 o 
  16   2   2      132.54      139.01      2.15 o 
  17   2   2        0.74        0.87      0.88 o 
  18   2   2       30.57       35.33      1.04 o 
   1   3   2      338.64      351.29      2.69 o 
   2   3   2        1.46        3.87      1.17 o 
   3   3   2       77.51       73.64      1.95 o 
   4   3   2     1593.04     1659.04      7.53 o 
   5   3   2      584.91      708.17      7.16 o 
   6   3   2      918.25     1123.35     16.91 o 
   7   3   2     1623.13     1768.35     30.77 o 
   8   3   2      117.94      110.13      2.79 o 
   9   3   2      318.93      344.79      5.54 o 
  10   3   2       47.21       54.43      6.28 o 
  11   3   2      207.02      196.10      3.02 o 
  12   3   2     1231.53     1185.55      4.49 o 
  13   3   2      294.76      265.38      2.84 o 
  14   3   2      103.95      101.22      2.32 o 
  15   3   2       23.06       22.18      1.17 o 
  16   3   2       11.71       12.65      1.02 o 
  17   3   2       95.61      103.52      1.45 o 
  18   3   2        0.34        0.82      1.36 o 
   0   4   2      251.74      221.47      3.87 o 
   1   4   2      146.79      176.08      2.22 o 
   2   4   2      425.63      441.06      7.71 o 
   3   4   2      327.03      332.91      4.17 o 
   4   4   2      909.19      997.24      7.09 o 
   5   4   2      285.30      306.00      3.80 o 
   6   4   2      261.86      238.58      6.15 o 
   7   4   2       14.89       14.30      3.54 o 
   8   4   2      112.14      128.67      3.85 o 
   9   4   2      389.40      421.08      7.19 o 
  10   4   2      967.06      945.59     10.91 o 
  11   4   2       14.93       11.65      1.62 o 
  12   4   2        0.01       -0.68      1.09 o 
  13   4   2        0.19        0.72      0.94 o 
  14   4   2        0.34        0.03      0.94 o 
  15   4   2        0.01        0.14      1.17 o 
  16   4   2       82.54       94.98      1.54 o 
  17   4   2       14.69       17.22      1.41 o 
   1   5   2        0.35       -0.05      1.61 o 
   2   5   2      762.37      754.76      6.86 o 
   3   5   2      620.80      619.29      9.98 o 
   4   5   2      283.88      307.10      5.19 o 
   5   5   2      209.41      210.12      4.84 o 
   6   5   2      163.01      190.01      5.00 o 
   7   5   2      224.05      269.52     26.38 o 
   8   5   2      330.27      310.38     11.60 o 
   9   5   2      329.28      317.30      3.09 o 
  10   5   2       57.84       45.90      1.56 o 
  11   5   2      249.59      227.52      2.75 o 
  12   5   2       21.49       21.79      1.37 o 
  13   5   2        4.55        4.29      1.04 o 
  14   5   2       30.30       25.31      1.30 o 
  15   5   2        1.51        0.88      1.19 o 
  16   5   2        0.05       -1.25      1.25 o 
   0   6   2      796.08      794.37     13.29 o 
   1   6   2      460.94      445.15      7.95 o 
   2   6   2      306.95      285.37      4.64 o 
   3   6   2       10.56       13.25      2.71 o 
   4   6   2      178.74      191.49      4.46 o 
   5   6   2        4.46        1.25      2.17 o 
   6   6   2      158.28      150.33      2.63 o 
   7   6   2      227.79      201.47      2.89 o 
   8   6   2        2.18        0.44      1.59 o 
   9   6   2       19.18       20.73      1.65 o 
  10   6   2       19.14       17.38      1.61 o 
  11   6   2       20.55       13.15      1.52 o 
  12   6   2        7.13        6.88      1.37 o 
  13   6   2        0.33        0.42      1.18 o 
  14   6   2        2.64        2.33      0.97 o 
  15   6   2        8.64        6.84      1.29 o 
   1   7   2       74.95       81.71      1.74 o 
   2   7   2        0.24       -1.28      1.81 o 
   3   7   2      119.16      126.93      2.25 o 
   4   7   2      135.55      138.89      2.73 o 
   5   7   2       23.28       23.02      1.47 o 
   6   7   2       73.34       73.65      2.07 o 
   7   7   2      168.92      150.19      2.18 o 
   8   7   2       21.38       16.01      1.33 o 
   9   7   2      111.96      104.46      1.90 o 
  10   7   2        7.35        8.50      1.27 o 
  11   7   2       35.93       35.05      1.25 o 
  12   7   2       25.98       23.01      1.23 o 
  13   7   2        1.14        3.04      1.26 o 
  14   7   2       41.82       41.39      1.48 o 
   0   8   2        1.32        0.21      2.19 o 
   1   8   2        0.01       -1.35      1.71 o 
   2   8   2        0.07       -1.41      1.41 o 
   3   8   2        6.44        5.11      1.48 o 
   4   8   2        2.87        1.85      1.24 o 
   5   8   2      166.87      171.63      2.18 o 
   6   8   2       13.80       12.88      1.31 o 
   7   8   2       19.26       15.77      1.29 o 
   8   8   2       59.23       58.13      1.52 o 
   9   8   2       10.40        7.33      1.12 o 
  10   8   2       46.08       48.27      2.22 o 
  11   8   2       31.24       24.55      1.45 o 
  12   8   2       46.11       51.05      1.29 o 
   1   9   2       66.54       79.11      2.20 o 
   2   9   2       16.98       14.71      1.75 o 
   3   9   2       38.98       44.29      1.81 o 
   4   9   2        8.17        7.02      1.27 o 
   5   9   2        6.38        6.82      1.08 o 
   6   9   2        0.10       -0.40      0.99 o 
   7   9   2        0.28        0.01      1.05 o 
   8   9   2       11.04       10.75      1.03 o 
   9   9   2        0.01        0.30      1.03 o 
  10   9   2       24.72       23.61      0.91 o 
   1  10   2       39.35       41.99      1.94 o 
   2  10   2        5.18        4.30      1.67 o 
   3  10   2       12.95       13.63      1.76 o 
   4  10   2       10.60       10.80      1.71 o 
   5  10   2        8.58        7.70      1.54 o 
   1   1   3     1000.02     1057.18      5.43 o 
   2   1   3      126.08      121.10      3.16 o 
   3   1   3    10973.55     9999.51    110.56 o 
   4   1   3       18.37       27.92      1.55 o 
   5   1   3     1089.90     1204.95     12.69 o 
   6   1   3       56.44       63.16      1.39 o 
   7   1   3     1511.64     1836.47     17.17 o 
   8   1   3      159.05      179.52      2.08 o 
   9   1   3        0.23        1.73      1.26 o 
  10   1   3       85.06       97.35      2.71 o 
  11   1   3        0.22        1.68      3.29 o 
  12   1   3      156.87      147.60      1.51 o 
  13   1   3     1655.61     1487.27      4.97 o 
  14   1   3      227.16      200.52      1.88 o 
  15   1   3       61.09       65.40      1.43 o 
  16   1   3      260.46      249.09      2.59 o 
  17   1   3       99.39      108.57      1.39 o 
  18   1   3        1.29        2.65      0.76 o 
   1   2   3    33536.68    27890.73    171.00 o 
   2   2   3    18764.02    16304.82    407.47 o 
   3   2   3     3871.28     3892.88     19.87 o 
   4   2   3     1283.36     1276.18      8.01 o 
   5   2   3     7367.14     7247.23     21.27 o 
   6   2   3      487.74      581.99      5.33 o 
   7   2   3       92.18       85.77      2.78 o 
   8   2   3        5.11        2.45      1.49 o 
   9   2   3       70.28       98.93      2.62 o 
  10   2   3      277.98      325.15      4.40 o 
  11   2   3      785.37      877.70     10.74 o 
  12   2   3      103.82       96.69      1.73 o 
  13   2   3       78.02       68.81      1.40 o 
  14   2   3        3.18        3.71      1.01 o 
  15   2   3        3.41        4.62      1.09 o 
  16   2   3       58.15       60.22      1.29 o 
  17   2   3       26.77       33.21      1.08 o 
  18   2   3       62.89       66.91      1.35 o 
   1   3   3      191.21      194.68      2.24 o 
   2   3   3        0.14        1.48      1.03 o 
   3   3   3     4854.34     4607.63     22.76 o 
   4   3   3     5815.16     6012.71     16.30 o 
   5   3   3     1862.96     2067.78     10.61 o 
   6   3   3      139.61      166.50     11.79 o 
   7   3   3      885.86      912.89      6.54 o 
   8   3   3       67.00       61.48      2.47 o 
   9   3   3      250.20      274.92      4.16 o 
  10   3   3      375.02      404.75      7.32 o 
  11   3   3      259.05      239.39      3.84 o 
  12   3   3      604.39      560.05      3.77 o 
  13   3   3      859.40      828.93      5.10 o 
  14   3   3      154.78      149.89      2.02 o 
  15   3   3        2.16        1.73      1.04 o 
  16   3   3       15.09       13.09      1.37 o 
  17   3   3       10.62       12.16      1.04 o 
  18   3   3        6.34        8.03      0.89 o 
   0   4   3      562.96      521.44      7.29 o 
   1   4   3      671.28      561.24      4.16 o 
   2   4   3     3256.87     3369.76     23.63 o 
   3   4   3       22.34       24.99      1.85 o 
   4   4   3      470.13      481.34      9.00 o 
   5   4   3     1072.86     1094.23      9.57 o 
   6   4   3       28.71       32.55      3.44 o 
   7   4   3      558.97      574.79     13.49 o 
   8   4   3      392.90      405.87      5.16 o 
   9   4   3       65.01       77.53      3.58 o 
  10   4   3        0.20        1.17      1.17 o 
  11   4   3      196.81      176.79      2.89 o 
  12   4   3      149.10      158.03      2.20 o 
  13   4   3        3.10        2.51      1.06 o 
  14   4   3        7.43        9.11      1.31 o 
  15   4   3        9.92       12.00      1.04 o 
  16   4   3        3.50        5.02      1.29 o 
  17   4   3      101.10      110.88      1.98 o 
   1   5   3      353.09      382.91      9.50 o 
   2   5   3       12.89       10.49      1.97 o 
   3   5   3     2039.46     1980.85     38.67 o 
   4   5   3        1.44        2.98      2.48 o 
   5   5   3       52.33       71.40      3.20 o 
   6   5   3       79.40       71.65      4.37 o 
   7   5   3      202.02      216.00      7.32 o 
   8   5   3       93.42       87.99      1.50 o 
   9   5   3       29.66       23.22      1.25 o 
  10   5   3       14.98       12.61      1.26 o 
  11   5   3       37.40       40.05      1.76 o 
  12   5   3       76.37       66.37      1.60 o 
  13   5   3       71.03       68.37      1.77 o 
  14   5   3       43.50       43.47      1.29 o 
  15   5   3       45.20       46.91      3.83 o 
  16   5   3        2.32        1.67      1.33 o 
   0   6   3        5.58        1.62      3.52 o 
   1   6   3      403.93      410.99      6.34 o 
   2   6   3       26.67       25.66      2.67 o 
   3   6   3      598.34      623.87     11.13 o 
   4   6   3       19.05       22.35      2.83 o 
   5   6   3       38.61       38.04      1.86 o 
   6   6   3       39.10       34.56      1.91 o 
   7   6   3        0.31        1.01      1.67 o 
   8   6   3       15.96       17.41      1.52 o 
   9   6   3       42.83       34.70      1.64 o 
  10   6   3       42.60       43.38      2.57 o 
  11   6   3        0.04       -0.24      2.81 o 
  12   6   3       96.90       89.26      2.51 o 
  13   6   3        2.28        1.45      1.18 o 
  14   6   3       21.33       15.80      1.03 o 
  15   6   3       56.08       57.10      1.65 o 
   1   7   3      341.14      397.88      4.53 o 
   2   7   3      188.66      187.79      3.00 o 
   3   7   3       21.94       25.77      1.70 o 
   4   7   3        0.05        0.03      1.32 o 
   5   7   3      145.90      140.25      2.13 o 
   6   7   3        3.56        3.93      1.30 o 
   7   7   3        9.59        6.44      1.34 o 
   8   7   3        9.96        3.59      1.22 o 
   9   7   3       12.13       16.93      1.68 o 
  10   7   3      113.96      105.72      2.03 o 
  11   7   3        3.49        4.83      1.08 o 
  12   7   3       22.96       17.09      1.18 o 
  13   7   3        3.60        3.34      0.90 o 
  14   7   3        5.39        4.85      1.15 o 
   0   8   3        0.02        1.32      2.41 o 
   1   8   3        0.19       -0.67      1.44 o 
   2   8   3       16.06       17.74      1.56 o 
   3   8   3       23.85       22.66      1.66 o 
   4   8   3       64.47       63.67      2.28 o 
   5   8   3        5.85        5.15      1.27 o 
   6   8   3       53.58       52.86      1.55 o 
   7   8   3        2.39        2.41      1.21 o 
   8   8   3       33.40       34.41      1.37 o 
   9   8   3        0.00       -0.07      1.20 o 
  10   8   3        0.53        0.19      0.89 o 
  11   8   3       91.06       87.21      1.82 o 
  12   8   3       45.83       42.04      2.14 o 
   1   9   3        1.33        0.29      1.25 o 
   2   9   3        0.01       -0.42      1.58 o 
   3   9   3       30.44       32.56      1.47 o 
   4   9   3        5.11        5.55      1.24 o 
   5   9   3       24.67       23.99      1.15 o 
   6   9   3        8.33        5.66      1.13 o 
   7   9   3       12.31        9.50      1.10 o 
   8   9   3       33.53       33.54      1.17 o 
   9   9   3        7.03        6.61      1.05 o 
  10   9   3        0.96        1.41      1.16 o 
   1  10   3        0.08        1.19      1.57 o 
   2  10   3        2.23        2.55      1.60 o 
   3  10   3       14.44       13.49      1.74 o 
   4  10   3       25.05       24.78      1.81 o 
   5  10   3        2.63        2.36      1.46 o 
   1   0   4     8558.46     8038.73     18.99 o 
   2   0   4     9004.25     7681.21     12.98 o 
   3   0   4      769.09      768.12      4.16 o 
   4   0   4      147.81      199.88      4.35 o 
   5   0   4    15221.38    14994.19     52.42 o 
   6   0   4     8646.12     9441.38     52.71 o 
   7   0   4       66.54       98.23      3.14 o 
   8   0   4     3733.16     4320.43     68.88 o 
   9   0   4      565.35      586.77      5.99 o 
  10   0   4      847.78      961.94     16.24 o 
  11   0   4      303.36      371.12     12.55 o 
  12   0   4       43.87       38.70      1.95 o 
  13   0   4      257.95      250.83      2.65 o 
  14   0   4       13.44       13.83      1.70 o 
  15   0   4       83.94       75.32      2.75 o 
  16   0   4       15.50       17.70      3.06 o 
  17   0   4      138.83      146.69      6.51 o 
  18   0   4       17.46       19.99      1.17 o 
   1   1   4     8170.96     7113.27     12.39 o 
   2   1   4      421.59      447.07      3.50 o 
   3   1   4     3531.31     3520.82     17.40 o 
   4   1   4     1632.12     1605.91     10.07 o 
   5   1   4        1.71        3.89      1.30 o 
   6   1   4      347.38      398.95      2.67 o 
   7   1   4     1776.85     1971.76     10.53 o 
   8   1   4     3974.30     4608.11     65.83 o 
   9   1   4      229.31      234.68      2.92 o 
  10   1   4       68.86       64.22      2.49 o 
  11   1   4      362.99      393.91      5.09 o 
  12   1   4      175.51      193.82      1.87 o 
  13   1   4      726.00      675.86      4.05 o 
  14   1   4      717.60      679.50      5.41 o 
  15   1   4      138.52      132.11      1.72 o 
  16   1   4        0.97        2.25      1.11 o 
  17   1   4        0.08       -0.05      0.88 o 
  18   1   4       38.54       38.47      1.07 o 
   1   2   4     9060.48     8741.88     18.12 o 
   2   2   4      269.79      265.87      4.56 o 
   3   2   4      213.84      204.81      3.50 o 
   4   2   4     1036.69     1087.00      6.95 o 
   5   2   4      478.19      492.05      6.65 o 
   6   2   4     2115.33     2222.95     19.20 o 
   7   2   4      541.73      661.13     10.68 o 
   8   2   4        0.98        7.85      2.05 o 
   9   2   4        0.14        4.55      1.76 o 
  10   2   4       10.05       12.80      4.76 o 
  11   2   4        0.74        3.73      2.07 o 
  12   2   4        0.91        0.80      1.18 o 
  13   2   4      312.42      291.98      2.46 o 
  14   2   4        1.21        1.70      1.01 o 
  15   2   4        4.60        2.78      1.03 o 
  16   2   4      225.21      220.18      2.90 o 
  17   2   4       28.75       33.18      1.21 o 
  18   2   4       58.73       70.92      2.84 o 
   1   3   4      329.95      266.68      2.63 o 
   2   3   4     4686.85     4485.41     23.92 o 
   3   3   4        5.68       13.19      1.67 o 
   4   3   4     5642.70     5636.60     26.48 o 
   5   3   4      547.05      506.63      5.94 o 
   6   3   4       67.70       67.25      3.52 o 
   7   3   4       65.32       48.75      3.07 o 
   8   3   4      236.28      200.98      4.70 o 
   9   3   4       56.65       77.68      3.15 o 
  10   3   4       28.85       33.31      3.33 o 
  11   3   4      783.37      739.92      5.86 o 
  12   3   4        2.99        4.13      1.24 o 
  13   3   4       76.13       76.46      1.90 o 
  14   3   4       11.55       11.48      1.24 o 
  15   3   4       11.29        8.56      1.27 o 
  16   3   4        0.99        0.60      1.10 o 
  17   3   4        6.13        4.06      1.20 o 
  18   3   4        6.87        7.08      1.09 o 
   0   4   4      198.57      198.41      5.09 o 
   1   4   4      919.73      927.42      4.94 o 
   2   4   4      510.87      499.63      5.49 o 
   3   4   4      101.98       91.96      2.80 o 
   4   4   4      131.03      115.45      3.68 o 
   5   4   4       20.05       28.90      2.19 o 
   6   4   4      527.33      495.09      6.46 o 
   7   4   4       43.66       32.69      3.78 o 
   8   4   4       51.06       45.47      2.57 o 
   9   4   4        5.63       10.76      2.57 o 
  10   4   4      824.51      853.75      6.19 o 
  11   4   4      209.45      201.15      2.56 o 
  12   4   4       23.61       22.99      1.62 o 
  13   4   4       40.05       39.83      1.76 o 
  14   4   4        0.70        0.64      1.12 o 
  15   4   4       13.32       14.15      1.10 o 
  16   4   4        7.28        6.81      1.27 o 
  17   4   4        2.25        3.54      1.31 o 
   1   5   4       22.93       23.93      2.49 o 
   2   5   4        5.81        6.59      1.96 o 
   3   5   4      575.67      612.10     15.74 o 
   4   5   4      112.57       99.48      2.82 o 
   5   5   4      262.35      294.29      4.81 o 
   6   5   4      256.62      261.74     10.62 o 
   7   5   4      153.94      160.24      6.21 o 
   8   5   4       46.70       45.03      1.31 o 
   9   5   4      365.76      341.02      2.95 o 
  10   5   4        3.93        4.59      1.20 o 
  11   5   4       67.47       64.70      1.91 o 
  12   5   4      146.97      148.37      4.70 o 
  13   5   4        8.91        6.45      1.37 o 
  14   5   4       31.46       29.38      1.34 o 
  15   5   4       11.94       16.00      1.29 o 
  16   5   4       39.73       35.75      1.63 o 
   0   6   4       43.04       41.58      3.70 o 
   1   6   4        2.54        1.95      2.45 o 
   2   6   4        0.06       -0.31      2.53 o 
   3   6   4        6.88        1.68      2.77 o 
   4   6   4        0.23        3.67      3.65 o 
   5   6   4      718.45      752.01      4.69 o 
   6   6   4        0.58        0.87      1.97 o 
   7   6   4       19.52       21.16      1.78 o 
   8   6   4       22.19       14.04      1.50 o 
   9   6   4       18.12       17.91      1.52 o 
  10   6   4      151.12      124.18      3.01 o 
  11   6   4        0.11        4.62      2.90 o 
  12   6   4       16.29       16.06      1.43 o 
  13   6   4        1.11        0.62      1.20 o 
  14   6   4       26.19       22.08      1.07 o 
  15   6   4        2.74        5.08      0.85 o 
   1   7   4       10.84        9.66      1.30 o 
   2   7   4      236.35      244.32      3.64 o 
   3   7   4      179.74      185.32      3.20 o 
   4   7   4       83.84       89.12      2.24 o 
   5   7   4       54.57       53.58      1.65 o 
   6   7   4       28.12       25.63      1.76 o 
   7   7   4        3.14        5.26      1.34 o 
   8   7   4        2.97        2.60      1.19 o 
   9   7   4       74.71       64.85      1.71 o 
  10   7   4       16.34       11.94      1.45 o 
  11   7   4        6.15        6.70      1.24 o 
  12   7   4       12.20       11.93      1.18 o 
  13   7   4        1.05        2.36      0.89 o 
  14   7   4        0.16        0.06      1.08 o 
   0   8   4        9.35        7.97      1.80 o 
   1   8   4       56.91       63.59      1.92 o 
   2   8   4        1.48        2.12      1.81 o 
   3   8   4        0.23       -1.31      1.85 o 
   4   8   4       32.86       35.33      2.02 o 
   5   8   4        4.60        5.34      1.30 o 
   6   8   4        9.69       10.84      1.29 o 
   7   8   4        4.09        3.41      1.22 o 
   8   8   4        5.33        4.61      1.29 o 
   9   8   4        0.82        1.34      1.20 o 
  10   8   4       38.13       38.97      1.31 o 
  11   8   4       18.08       17.21      0.98 o 
  12   8   4       39.98       39.18      1.13 o 
   1   9   4        8.90       14.28      1.64 o 
   2   9   4       24.24       30.13      1.83 o 
   3   9   4       40.96       35.99      1.48 o 
   4   9   4       11.45        9.20      1.53 o 
   5   9   4        4.25        4.03      2.23 o 
   6   9   4        8.58        7.29      1.12 o 
   7   9   4        0.46       -0.05      1.04 o 
   8   9   4        2.58        1.03      0.96 o 
   9   9   4        0.89        0.07      0.76 o 
   1  10   4       49.97       51.19      1.91 o 
   2  10   4       25.93       32.84      1.88 o 
   3  10   4        1.03        1.64      1.56 o 
   4  10   4       21.80       25.40      1.70 o 
   5  10   4       23.43       22.80      1.56 o 
   1   1   5      441.48      366.31      2.30 o 
   2   1   5       43.92       70.68      1.97 o 
   3   1   5     2377.65     2345.42     10.14 o 
   4   1   5       25.65       29.18      1.75 o 
   5   1   5     1239.01     1352.55      6.05 o 
   6   1   5       57.21       47.69      1.53 o 
   7   1   5     1116.21     1250.20      6.73 o 
   8   1   5     1332.42     1476.96      9.22 o 
   9   1   5      224.49      236.42      3.04 o 
  10   1   5       17.23        9.85      2.01 o 
  11   1   5        0.10        1.99      2.05 o 
  12   1   5      178.66      191.20      2.96 o 
  13   1   5       41.50       43.38      1.19 o 
  14   1   5      318.12      287.25      3.03 o 
  15   1   5      155.35      157.99      3.65 o 
  16   1   5        2.82        2.38      0.99 o 
  17   1   5       32.05       31.48      1.23 o 
  18   1   5       55.10       69.94      1.12 o 
   1   2   5        0.29        3.15      1.84 o 
   2   2   5      496.66      410.97      4.54 o 
   3   2   5     2535.20     2597.24      7.51 o 
   4   2   5      773.38      833.69     11.78 o 
   5   2   5      681.32      886.62     20.59 o 
   6   2   5     1105.21     1161.05      7.45 o 
   7   2   5      235.64      233.38      3.98 o 
   8   2   5        6.82        8.57      1.81 o 
   9   2   5      259.30      293.21      5.49 o 
  10   2   5       15.33       14.31      2.14 o 
  11   2   5     1071.10     1071.53      4.80 o 
  12   2   5      134.40      138.97      2.06 o 
  13   2   5      123.91      109.65      1.77 o 
  14   2   5       14.08       11.02      1.22 o 
  15   2   5       48.90       45.19      1.37 o 
  16   2   5        2.78        2.76      1.17 o 
  17   2   5       24.21       23.75      1.12 o 
  18   2   5       25.60       27.31      1.16 o 
   1   3   5      176.17      230.64      2.66 o 
   2   3   5     1246.07     1209.18      5.37 o 
   3   3   5     1806.22     1880.23      7.58 o 
   4   3   5       90.36       96.30      2.98 o 
   5   3   5       15.84       32.67      2.98 o 
   6   3   5     2297.97     2404.41     18.52 o 
   7   3   5      157.01      175.18      5.14 o 
   8   3   5       63.46       56.08      2.49 o 
   9   3   5      238.00      256.03      4.24 o 
  10   3   5      517.67      525.23      8.09 o 
  11   3   5       42.53       41.40      1.56 o 
  12   3   5        0.17        0.16      1.40 o 
  13   3   5       10.63        9.25      1.26 o 
  14   3   5       88.12       83.37      1.63 o 
  15   3   5       15.68       14.26      1.29 o 
  16   3   5        0.62        0.61      1.09 o 
  17   3   5        0.76        2.76      1.17 o 
  18   3   5        7.04        8.59      1.10 o 
   0   4   5      446.18      441.80      4.77 o 
   1   4   5        6.21       18.53      3.47 o 
   2   4   5     1127.20     1144.85     12.61 o 
   3   4   5     3115.53     3135.01     13.12 o 
   4   4   5     3031.08     3032.73     37.03 o 
   5   4   5     2089.73     2038.73     17.48 o 
   6   4   5      187.91      162.06      4.33 o 
   7   4   5      334.46      329.88      7.15 o 
   8   4   5        6.82        6.16      2.19 o 
   9   4   5       14.50       11.01      1.99 o 
  10   4   5      147.94      125.64      1.78 o 
  11   4   5      484.88      486.12      3.54 o 
  12   4   5      181.21      194.32      3.66 o 
  13   4   5       21.33       20.71      1.30 o 
  14   4   5        0.03       -0.85      1.10 o 
  15   4   5       19.55       19.07      1.36 o 
  16   4   5        4.90        6.44      1.23 o 
  17   4   5        9.96        9.73      1.38 o 
   1   5   5      399.68      397.10      7.69 o 
   2   5   5      148.34      150.76      6.40 o 
   3   5   5       16.63       25.00      2.24 o 
   4   5   5      382.49      405.16      5.74 o 
   5   5   5       21.71       26.63      2.93 o 
   6   5   5       30.88       37.78      6.85 o 
   8   5   5      270.17      267.09      3.45 o 
   9   5   5     1282.86     1268.04      7.57 o 
  10   5   5      557.28      604.42      5.21 o 
  11   5   5      636.11      610.04     22.43 o 
  12   5   5       25.41       32.34      1.38 o 
  13   5   5        6.86        6.45      1.14 o 
  14   5   5       12.26       11.69      1.46 o 
  15   5   5        8.55       10.21      1.23 o 
  16   5   5        0.64        1.04      1.32 o 
   0   6   5       48.19       47.81      3.93 o 
   1   6   5       22.64       16.29      2.56 o 
   2   6   5       48.62       36.63      2.67 o 
   3   6   5      106.22      105.18      3.53 o 
   4   6   5       25.49       25.00      2.50 o 
   5   6   5      343.23      365.30      3.52 o 
   6   6   5      281.62      270.61      3.84 o 
   7   6   5        1.63        2.38      1.55 o 
   8   6   5       70.01       61.12      1.81 o 
   9   6   5        7.74        3.42      1.42 o 
  10   6   5      884.81      849.14     27.52 o 
  11   6   5        0.06        0.56      2.70 o 
  12   6   5       17.50       16.04      1.76 o 
  13   6   5        2.74        0.56      1.12 o 
  14   6   5        0.46       -0.70      0.90 o 
  15   6   5       32.26       27.32      0.94 o 
   1   7   5      224.73      255.86      2.82 o 
   2   7   5        9.14        9.66      1.51 o 
   3   7   5       12.81       12.63      1.96 o 
   4   7   5      184.31      182.07      2.71 o 
   5   7   5       69.87       72.94      2.10 o 
   6   7   5       17.15       17.90      1.67 o 
   7   7   5        0.04       -1.20      1.39 o 
   8   7   5      258.44      248.37      4.55 o 
   9   7   5       41.41       45.03      1.71 o 
  10   7   5       19.35       22.67      1.45 o 
  11   7   5       66.44       65.04      3.14 o 
  12   7   5        5.73        8.93      1.14 o 
  13   7   5      111.98      112.99      1.57 o 
   0   8   5        2.33        1.64      1.70 o 
   1   8   5      237.22      257.02      2.76 o 
   2   8   5        7.58       10.76      1.52 o 
   3   8   5       34.85       37.33      1.74 o 
   4   8   5        2.75        3.66      1.23 o 
   5   8   5       87.80       90.29      3.07 o 
   6   8   5        1.37        0.96      1.20 o 
   7   8   5       26.25       24.11      1.46 o 
   8   8   5       21.68       17.77      1.38 o 
   9   8   5        7.55        5.07      1.18 o 
  10   8   5        8.47        6.69      1.07 o 
  11   8   5       12.53       12.19      0.96 o 
  12   8   5       18.47       13.99      1.21 o 
   1   9   5        2.80        9.49      1.57 o 
   2   9   5      284.83      289.57      4.67 o 
   3   9   5        7.82        8.55      1.54 o 
   4   9   5       10.72        9.70      1.87 o 
   5   9   5        1.17        0.27      1.39 o 
   6   9   5        5.42        4.97      1.08 o 
   7   9   5        0.15       -0.23      0.99 o 
   8   9   5        2.48        1.61      0.90 o 
   9   9   5        0.11       -0.71      0.71 o 
   1  10   5        0.54        0.82      1.49 o 
   2  10   5       38.03       39.98      1.86 o 
   3  10   5       14.56       13.73      1.64 o 
   4  10   5        0.11       -0.29      1.41 o 
   5  10   5        0.28        0.03      1.30 o 
   0   0   6     7540.25     7158.50     14.95 o 
   1   0   6     9133.69     8043.49     14.87 o 
   2   0   6       26.16       26.44      1.96 o 
   3   0   6     2670.82     2619.87     10.43 o 
   4   0   6      182.96      196.32      6.96 o 
   5   0   6      154.12      210.63      3.23 o 
   6   0   6     1519.93     1663.27     28.61 o 
   7   0   6      393.74      423.35      5.01 o 
   8   0   6     1086.10     1264.26      8.73 o 
   9   0   6      835.46     1006.18      8.21 o 
  10   0   6      445.34      546.03      6.60 o 
  11   0   6       50.69       73.27      3.28 o 
  12   0   6      386.76      310.04      7.50 o 
  13   0   6      750.63      688.00      5.07 o 
  14   0   6      247.48      221.29      6.93 o 
  15   0   6       13.42       10.89      1.58 o 
  16   0   6        0.21       -0.70      1.36 o 
  17   0   6       20.62       21.20      2.06 o 
  18   0   6        0.17       -1.55      1.55 o 
   1   1   6     3141.76     2963.17      5.24 o 
   2   1   6      275.64      258.54      2.30 o 
   3   1   6      116.17      108.84      1.49 o 
   4   1   6      244.02      258.89      2.51 o 
   5   1   6      462.78      513.46      3.65 o 
   6   1   6     2338.17     2644.85     11.31 o 
   7   1   6     1015.99     1080.95      8.25 o 
   8   1   6      952.64     1013.54      8.81 o 
   9   1   6      397.28      416.17      3.96 o 
  10   1   6      489.31      496.15      5.59 o 
  11   1   6       71.92       60.20      2.88 o 
  12   1   6      212.01      224.78      2.35 o 
  13   1   6      973.50      875.99      5.98 o 
  14   1   6      171.95      191.26      2.47 o 
  15   1   6      110.83      102.03      1.65 o 
  16   1   6        0.57        0.37      1.12 o 
  17   1   6        2.54        1.39      0.98 o 
  18   1   6       12.91       13.34      1.15 o 
   0   2   6     8041.95     7456.96     11.08 o 
   1   2   6     2424.56     2213.48     10.48 o 
   2   2   6     1637.25     1700.65     10.25 o 
   3   2   6     2999.49     2852.87     15.46 o 
   4   2   6      962.25     1034.92     11.56 o 
   5   2   6      477.93      456.73     11.92 o 
   6   2   6      183.99      171.38      3.29 o 
   7   2   6      759.60      791.65      9.11 o 
   8   2   6      344.60      336.64      4.95 o 
   9   2   6       75.48       82.69      2.77 o 
  10   2   6      109.95      116.28      3.25 o 
  11   2   6        0.79        2.30      1.11 o 
  12   2   6       13.79       14.54      1.24 o 
  13   2   6        0.16        0.27      1.18 o 
  14   2   6       40.50       40.99      1.42 o 
  15   2   6        7.52        8.61      1.17 o 
  16   2   6       61.07       64.96      1.51 o 
  17   2   6       72.53       73.27      1.32 o 
  18   2   6       21.74       27.37      1.09 o 
   1   3   6     1210.00     1288.42     14.87 o 
   2   3   6      339.38      290.87      2.86 o 
   3   3   6     1471.76     1606.46     12.76 o 
   4   3   6      707.33      833.73      7.77 o 
   5   3   6      700.49      661.95     11.05 o 
   6   3   6      397.73      388.91      6.18 o 
   7   3   6      327.35      321.44      4.83 o 
   8   3   6       37.13       35.14      2.34 o 
   9   3   6       67.97       76.61      2.98 o 
  10   3   6        2.54        3.23      1.51 o 
  11   3   6      298.06      301.25      4.42 o 
  12   3   6      129.38      127.12      2.05 o 
  13   3   6      136.17      116.72      2.33 o 
  14   3   6        4.27        2.86      1.14 o 
  15   3   6      153.48      155.11      1.78 o 
  16   3   6       11.41       12.48      1.40 o 
  17   3   6      175.09      198.74      2.03 o 
   0   4   6       17.28       25.96      2.28 o 
   1   4   6     1438.68     1420.82      9.04 o 
   2   4   6      181.42      145.96      2.86 o 
   3   4   6     7038.80     7103.42     17.54 o 
   4   4   6     2254.20     2290.85     35.54 o 
   5   4   6        8.95        8.20      2.19 o 
   6   4   6      814.91      825.60      8.91 o 
   7   4   6      175.90      182.59      3.94 o 
   8   4   6       27.48       27.80      2.76 o 
   9   4   6      492.93      508.20     10.47 o 
  10   4   6      549.17      532.32      5.63 o 
  11   4   6       50.05       40.49      1.40 o 
  12   4   6        4.68        5.90      1.26 o 
  13   4   6       55.11       52.46      1.65 o 
  14   4   6       11.90        8.32      1.32 o 
  15   4   6        4.83        2.72      1.36 o 
  16   4   6        0.00       -0.50      1.14 o 
  17   4   6       44.45       56.69      1.64 o 
   1   5   6       76.87       94.46      2.73 o 
   2   5   6      278.25      248.32      3.20 o 
   3   5   6       15.63       16.71      2.03 o 
   4   5   6      232.74      222.78      5.58 o 
   5   5   6       25.21       28.79      2.43 o 
   6   5   6      190.66      194.34     10.00 o 
   7   5   6      135.55      135.45      4.41 o 
   8   5   6     2031.20     1981.12      8.75 o 
   9   5   6      189.03      183.79      2.48 o 
  10   5   6       51.61       52.03      1.65 o 
  11   5   6      288.71      308.63      3.04 o 
  12   5   6       63.62       83.58      1.85 o 
  13   5   6       91.81       82.64      1.72 o 
  14   5   6        1.82        1.88      1.93 o 
  15   5   6        0.01        0.04      1.60 o 
  16   5   6       41.72       50.81      1.64 o 
   0   6   6       49.72       58.65      4.01 o 
   1   6   6       32.18       32.89      2.89 o 
   2   6   6      172.94      168.55      3.99 o 
   3   6   6        8.10       10.90      3.30 o 
   4   6   6       66.74       73.34      2.40 o 
   5   6   6      106.57       93.43      2.15 o 
   6   6   6      194.40      180.38      2.67 o 
   7   6   6        1.63        1.76      1.38 o 
   8   6   6        1.10        4.13      1.44 o 
   9   6   6       42.48       46.46      1.98 o 
  10   6   6      206.39      215.63      4.74 o 
  11   6   6      244.69      211.15      4.84 o 
  12   6   6       11.59       12.20      1.72 o 
  13   6   6        5.51        4.73      1.12 o 
  14   6   6        3.73        3.64      1.17 o 
  15   6   6       16.86       17.01      1.23 o 
   1   7   6       51.82       54.15      1.56 o 
   2   7   6        7.61       10.33      1.26 o 
   3   7   6      199.42      200.52      2.73 o 
   4   7   6       39.15       38.43      1.84 o 
   5   7   6        7.28        8.55      1.57 o 
   6   7   6        6.06        5.78      1.59 o 
   7   7   6       10.63        7.11      1.41 o 
   8   7   6        1.59        2.64      2.14 o 
   9   7   6        5.55        4.77      2.22 o 
  10   7   6       14.72       16.48      1.38 o 
  11   7   6        4.04        6.09      1.65 o 
  12   7   6      175.09      172.90      2.92 o 
  13   7   6       80.17       84.20      1.46 o 
   0   8   6        9.56        9.42      2.60 o 
   1   8   6      503.27      532.47      3.73 o 
   2   8   6      241.31      246.86      2.79 o 
   3   8   6      257.14      258.59      3.51 o 
   4   8   6       87.47       91.30      2.06 o 
   5   8   6        5.85        5.91      1.24 o 
   6   8   6        0.05        0.11      1.33 o 
   7   8   6        4.98        5.22      1.28 o 
   8   8   6        5.79        4.40      1.26 o 
   9   8   6        8.22        7.83      1.17 o 
  10   8   6        7.43        8.09      1.06 o 
  11   8   6        0.49        0.13      0.86 o 
  12   8   6        1.18        0.56      1.06 o 
   1   9   6      674.72      796.81     29.95 o 
   2   9   6       77.26       85.53      3.07 o 
   3   9   6       53.85       55.61      2.77 o 
   4   9   6        1.89        0.63      1.44 o 
   5   9   6        0.00        0.21      1.40 o 
   6   9   6        3.47        3.83      1.34 o 
   7   9   6        1.10        0.97      0.96 o 
   8   9   6        0.41       -0.03      0.83 o 
   9   9   6        4.14        3.18      1.11 o 
   1  10   6       27.85       28.17      1.56 o 
   2  10   6       16.83       18.70      1.58 o 
   3  10   6        1.25        2.35      1.40 o 
   4  10   6        7.40        4.54      1.34 o 
   5  10   6        0.21        0.78      1.15 o 
   1   1   7     6450.55     5891.72     25.47 o 
   2   1   7     1173.88     1158.07      9.74 o 
   3   1   7     2714.42     2690.49      7.17 o 
   4   1   7     2141.23     2295.29      6.43 o 
   5   1   7     3931.51     4064.08     10.16 o 
   6   1   7      850.56      942.47      5.38 o 
   7   1   7      496.73      573.87      5.01 o 
   8   1   7        0.11        5.66      2.88 o 
   9   1   7      307.38      359.05      3.82 o 
  10   1   7      270.66      274.15      4.42 o 
  11   1   7      210.47      223.54      2.32 o 
  12   1   7       18.20       14.43      1.07 o 
  13   1   7      144.63      154.25      2.16 o 
  14   1   7      174.33      162.84      2.30 o 
  15   1   7       68.75       69.58      1.78 o 
  16   1   7        8.77       11.68      1.19 o 
  17   1   7        0.41       -0.08      1.25 o 
  18   1   7       65.15       76.95      1.40 o 
   0   2   7     4478.92     4389.93     19.36 o 
   1   2   7      213.43      190.40      3.24 o 
   2   2   7       43.06       67.85      1.96 o 
   3   2   7      320.91      296.41      3.80 o 
   4   2   7     2727.38     2634.35     10.69 o 
   5   2   7     3057.35     3037.64     38.98 o 
   6   2   7        3.37        8.86      2.40 o 
   7   2   7      330.27      309.56      4.74 o 
   8   2   7      452.66      462.41     18.35 o 
   9   2   7      857.64      890.98      8.60 o 
  10   2   7       94.25       99.98      3.16 o 
  11   2   7       25.72       22.70      1.10 o 
  12   2   7       25.30       26.64      1.26 o 
  13   2   7        0.15       -0.33      1.07 o 
  14   2   7        2.76        1.76      1.16 o 
  15   2   7      141.56      149.00      2.55 o 
  16   2   7       99.54       98.41      2.45 o 
  17   2   7        0.11       -0.39      0.97 o 
  18   2   7       54.48       67.53      2.27 o 
   1   3   7      104.31      112.05      2.88 o 
   2   3   7     1651.26     1857.85      9.09 o 
   3   3   7     2630.61     2750.42     14.47 o 
   4   3   7      109.29      127.89      6.08 o 
   6   3   7       72.28       57.86      2.51 o 
   7   3   7       11.22       11.87      1.95 o 
   8   3   7       83.67      101.99      3.08 o 
   9   3   7        0.30        2.43      2.16 o 
  10   3   7      537.96      543.27      3.93 o 
  11   3   7       73.96       66.57      1.77 o 
  12   3   7        1.81        2.29      1.12 o 
  13   3   7        2.40        1.52      1.46 o 
  14   3   7        0.57        0.96      1.13 o 
  15   3   7       29.30       35.85      1.23 o 
  16   3   7       38.67       29.90      1.47 o 
  17   3   7       37.58       42.09      1.77 o 
   0   4   7       16.95       25.53      2.65 o 
   1   4   7     1386.90     1391.09     16.82 o 
   2   4   7     1833.16     1841.26      9.33 o 
   3   4   7      260.19      266.82      5.01 o 
   4   4   7        2.19       10.50      2.33 o 
   5   4   7     1296.89     1269.19     12.73 o 
   6   4   7     2032.08     2096.78     16.66 o 
   7   4   7        9.31       10.13      2.34 o 
   8   4   7      512.14      504.29     47.49 o 
   9   4   7      865.99      841.70     16.63 o 
  10   4   7       44.56       44.87      1.40 o 
  11   4   7      108.22       96.31      1.92 o 
  12   4   7       17.35       11.05      1.18 o 
  13   4   7       14.86        8.96      1.41 o 
  14   4   7       39.46       34.30      2.13 o 
  15   4   7        8.92        5.26      1.36 o 
  16   4   7       16.15       11.69      1.77 o 
  17   4   7       83.96      114.66      3.79 o 
   1   5   7       17.96       12.16      2.03 o 
   2   5   7      142.83      164.38      3.21 o 
   3   5   7      623.71      696.42     11.68 o 
   4   5   7      333.98      319.55     10.18 o 
   5   5   7       71.31       72.01      5.41 o 
   6   5   7      141.65      149.55      8.49 o 
   7   5   7      591.69      577.26      3.96 o 
   8   5   7      108.59       92.36      1.72 o 
   9   5   7      131.59      126.65      2.85 o 
  10   5   7       13.62       12.95      1.42 o 
  11   5   7        0.05        1.26      1.31 o 
  12   5   7      189.53      187.80      2.72 o 
  13   5   7        1.20        1.37      1.03 o 
  14   5   7       82.21       76.78      2.67 o 
  15   5   7        0.44        1.22      1.10 o 
  16   5   7        0.11       -0.33      1.22 o 
   0   6   7      161.01      146.42      5.73 o 
   1   6   7       38.06       37.33      3.35 o 
   2   6   7        5.27        6.81      4.26 o 
   3   6   7        2.57        3.94      1.71 o 
   4   6   7      185.85      184.33      6.88 o 
   5   6   7      124.30      125.27      2.33 o 
   6   6   7        1.96        4.61      1.58 o 
   7   6   7       59.74       58.72      1.77 o 
   8   6   7      435.09      427.65      3.96 o 
   9   6   7      180.57      182.83      4.46 o 
  10   6   7      737.21      714.57     19.91 o 
  11   6   7       12.44       19.15      2.99 o 
  12   6   7       46.10       47.38      1.96 o 
  13   6   7        2.42        1.94      1.05 o 
  14   6   7       26.70       27.67      2.69 o 
   1   7   7       42.48       45.30      1.48 o 
   2   7   7        3.27        4.61      1.26 o 
   3   7   7        0.05        0.89      1.51 o 
   4   7   7      191.75      196.21      2.76 o 
   5   7   7       19.42       15.86      1.61 o 
   6   7   7        0.33        0.06      1.49 o 
   7   7   7      107.97      103.54      2.33 o 
   8   7   7       81.69       66.72      2.06 o 
   9   7   7       44.60       44.81      2.06 o 
  10   7   7       46.12       43.23      1.54 o 
  11   7   7        6.33        7.13      1.55 o 
  12   7   7       11.89       14.42      1.13 o 
  13   7   7        0.45        1.68      0.98 o 
   0   8   7      845.75      944.69      8.43 o 
   1   8   7       40.33       45.83      1.71 o 
   2   8   7       25.37       28.80      1.59 o 
   3   8   7        0.73        1.87      1.73 o 
   4   8   7       32.31       34.26      2.04 o 
   5   8   7        0.34        0.46      1.33 o 
   6   8   7        0.13        0.41      1.31 o 
   7   8   7       14.21       14.71      1.43 o 
   8   8   7        2.96        2.97      1.20 o 
   9   8   7        0.89        0.47      1.10 o 
  10   8   7        8.79        5.90      0.98 o 
  11   8   7        0.98        1.68      0.82 o 
   1   9   7        1.68        5.67      1.52 o 
   2   9   7        0.10        1.04      2.13 o 
   3   9   7       10.37       13.31      2.17 o 
   4   9   7        9.52       14.04      2.23 o 
   5   9   7       24.21       25.58      3.45 o 
   6   9   7       37.05       38.21      2.80 o 
   7   9   7        6.11        4.28      1.24 o 
   8   9   7        1.24        0.89      1.43 o 
   1  10   7        1.74        3.95      1.19 o 
   2  10   7        2.57        3.94      1.31 o 
   3  10   7        9.06        9.17      1.32 o 
   4  10   7        8.23        9.13      1.29 o 
   0   0   8     6713.62     6050.62     15.56 o 
   1   0   8     1014.55      929.21      3.59 o 
   2   0   8     9657.34     9038.22     36.41 o 
   3   0   8     1979.33     2001.61     17.78 o 
   4   0   8      201.86      216.70      3.29 o 
   5   0   8     1025.36     1050.71     13.48 o 
   6   0   8     4803.22     5324.27     35.32 o 
   7   0   8       36.36       35.52      2.43 o 
   8   0   8     1544.53     1720.69     10.73 o 
   9   0   8      659.53      703.33      7.36 o 
  10   0   8      827.72      782.18     43.15 o 
  11   0   8        9.54        8.17      1.46 o 
  12   0   8        0.07        0.96      1.61 o 
  13   0   8       31.79       33.37      2.05 o 
  14   0   8      411.32      339.14      3.68 o 
  15   0   8       20.01       16.99      2.34 o 
  16   0   8        5.55        6.14      2.04 o 
  17   0   8       77.45       75.83      2.35 o 
  18   0   8        9.26       10.84      1.44 o 
   1   1   8      678.61      707.55     10.22 o 
   2   1   8      257.49      274.22      2.79 o 
   3   1   8      188.67      169.25      1.88 o 
   4   1   8       84.90       87.69      1.59 o 
   5   1   8     1913.79     2033.17      7.56 o 
   6   1   8     1444.00     1594.83      8.02 o 
   7   1   8      162.90      127.96      2.59 o 
   8   1   8     2226.08     2469.21     16.72 o 
   9   1   8      171.13      179.99      3.72 o 
  10   1   8       98.58       97.60      3.36 o 
  11   1   8      371.31      343.63      2.39 o 
  12   1   8        0.42        2.05      1.10 o 
  13   1   8      700.04      635.10      3.40 o 
  14   1   8       34.40       29.25      1.52 o 
  15   1   8       67.72       61.71      1.67 o 
  16   1   8       81.53       77.95      1.65 o 
  17   1   8        0.02        0.09      1.21 o 
  18   1   8       12.37       19.17      1.09 o 
   0   2   8     1338.11     1364.87     14.00 o 
   1   2   8      492.72      535.04      7.12 o 
   2   2   8      303.94      354.60      7.96 o 
   3   2   8      213.99      252.39      3.77 o 
   4   2   8     2334.43     2307.47      9.03 o 
   5   2   8      405.70      406.22      4.77 o 
   6   2   8      559.89      674.00     14.66 o 
   7   2   8      246.66      290.50      5.49 o 
   8   2   8        0.21        6.01      2.00 o 
   9   2   8       15.82       19.98      2.26 o 
  10   2   8       92.70       73.19      4.00 o 
  11   2   8       55.30       49.41      1.97 o 
  12   2   8        8.97        6.84      1.02 o 
  13   2   8        8.66       10.53      1.16 o 
  14   2   8       16.49       15.33      1.23 o 
  15   2   8       44.02       42.33      1.30 o 
  16   2   8       20.73       28.13      1.51 o 
  17   2   8       20.20       21.07      1.04 o 
  18   2   8        2.38        2.22      1.16 o 
   1   3   8      768.28      727.79      9.20 o 
   2   3   8      148.21      183.27      2.82 o 
   3   3   8     3057.49     3366.52     96.87 o 
   4   3   8       13.22        2.10      4.70 o 
   5   3   8        0.00        2.67      2.31 o 
   6   3   8     1024.17      949.68     28.12 o 
   7   3   8      152.69      153.27      4.04 o 
   8   3   8      146.95      141.34      5.23 o 
   9   3   8       28.03       26.64      2.89 o 
  10   3   8      293.48      292.46      4.93 o 
  11   3   8       43.42       53.51      1.92 o 
  12   3   8      116.84      115.64      3.41 o 
  13   3   8      113.42      115.51      2.00 o 
  14   3   8        0.12        1.30      1.14 o 
  15   3   8      236.27      243.28      2.91 o 
  16   3   8       38.76       47.25      1.64 o 
  17   3   8       12.95       14.19      0.90 o 
   0   4   8      469.53      518.36      6.06 o 
   1   4   8      432.82      416.79      4.47 o 
   2   4   8     1832.77     1778.08     10.94 o 
   3   4   8        0.11       -0.89      2.97 o 
   4   4   8      362.64      415.69     23.33 o 
   5   4   8       75.08      109.69      8.81 o 
   6   4   8       16.94       20.25      2.36 o 
   7   4   8       67.57       69.95      2.99 o 
   8   4   8      111.63      103.25      4.37 o 
   9   4   8      115.13      112.29      2.61 o 
  10   4   8       14.53        9.76      1.36 o 
  11   4   8      306.25      273.22      7.68 o 
  12   4   8       22.91       16.06      1.36 o 
  13   4   8        2.82        1.78      1.32 o 
  14   4   8       16.71       13.57      1.26 o 
  15   4   8       55.37       49.89      2.01 o 
  16   4   8       20.42       29.66      1.90 o 
   1   5   8      122.61      131.44      2.88 o 
   2   5   8        4.72        5.46      2.49 o 
   3   5   8        5.82        6.63      3.67 o 
   4   5   8      183.55      189.91      8.86 o 
   5   5   8      123.10      127.28      5.57 o 
   6   5   8       37.02       32.48      1.97 o 
   7   5   8        9.14       12.73      2.16 o 
   8   5   8      326.15      297.34      5.56 o 
   9   5   8        0.44        2.12      1.59 o 
  10   5   8      155.97      166.88      3.18 o 
  11   5   8       72.15       83.87      2.13 o 
  12   5   8        0.29        0.45      1.13 o 
  13   5   8       18.41       17.11      1.65 o 
  14   5   8       23.65       23.67      1.47 o 
  15   5   8        0.19       -0.07      1.07 o 
  16   5   8        0.01       -0.71      1.10 o 
   0   6   8        9.47       13.88      2.50 o 
   1   6   8        4.08        4.98      1.21 o 
   2   6   8       99.53      104.52      2.53 o 
   3   6   8      119.21      117.87      2.21 o 
   4   6   8      100.72      104.76      2.43 o 
   5   6   8        0.89        6.58      2.14 o 
   6   6   8      611.59      590.92      5.38 o 
   7   6   8       10.82       14.46      1.68 o 
   8   6   8        0.25       -0.05      1.59 o 
   9   6   8       18.71       16.94      1.74 o 
  10   6   8       25.02       29.30      2.23 o 
  11   6   8      175.70      162.36      4.22 o 
  12   6   8      228.26      216.71      8.80 o 
  13   6   8       16.73       16.49      1.10 o 
  14   6   8       23.58       20.83      1.19 o 
   1   7   8       81.50       89.37      3.20 o 
   2   7   8      194.48      204.48      2.70 o 
   3   7   8      555.90      558.78      4.89 o 
   4   7   8      170.45      174.21      2.60 o 
   5   7   8       90.47       96.03      2.63 o 
   6   7   8      111.70      105.33      2.38 o 
   7   7   8       24.63       25.81      1.81 o 
   8   7   8      426.42      415.54      6.44 o 
   9   7   8       64.23       57.62      2.12 o 
  10   7   8        5.13        7.67      2.86 o 
  11   7   8       31.30       29.90      1.68 o 
  12   7   8        6.61        5.02      1.01 o 
  13   7   8        0.97        2.00      0.90 o 
   0   8   8      203.53      228.25      4.64 o 
   1   8   8       37.70       41.70      2.09 o 
   2   8   8       11.52       10.74      1.45 o 
   3   8   8        3.46        2.45      1.68 o 
   4   8   8        0.01       -0.15      1.73 o 
   5   8   8        2.15        3.73      1.33 o 
   6   8   8       50.17       51.35      2.64 o 
   7   8   8        2.44        2.40      1.24 o 
   8   8   8        0.10        0.64      1.15 o 
   9   8   8        9.79       11.03      1.21 o 
  10   8   8        0.83        1.00      0.87 o 
  11   8   8       65.95       68.89      1.24 o 
   1   9   8        4.66        4.30      1.46 o 
   2   9   8       46.88       48.98      2.58 o 
   3   9   8       24.96       26.01      2.30 o 
   4   9   8        9.79       12.26      2.15 o 
   5   9   8        0.01        0.79      1.99 o 
   6   9   8       47.76       53.58      2.32 o 
   7   9   8        0.00       -1.37      1.58 o 
   8   9   8        4.62        4.46      1.32 o 
   2  10   8        0.79        1.70      1.19 o 
   3  10   8        4.39        4.66      1.15 o 
   1   1   9     2927.48     3008.73     29.94 o 
   2   1   9     1077.25     1028.63      6.01 o 
   3   1   9       43.41       32.17      1.26 o 
   4   1   9      137.96      171.38      2.11 o 
   5   1   9       77.82       80.50      2.05 o 
   6   1   9        9.85       11.39      1.41 o 
   7   1   9       13.40       13.20      1.94 o 
   8   1   9      654.94      675.17      5.44 o 
   9   1   9        2.96        3.24      1.65 o 
  10   1   9      212.38      198.19      4.08 o 
  11   1   9      369.41      340.00      2.38 o 
  12   1   9       33.07       39.36      1.30 o 
  13   1   9       81.98       85.20      1.55 o 
  14   1   9      336.13      320.62      2.87 o 
  15   1   9       13.30       10.88      1.29 o 
  16   1   9        3.36        2.61      1.09 o 
  17   1   9       25.65       28.45      1.30 o 
  18   1   9        1.29        2.36      1.15 o 
   0   2   9    14423.05    15227.35    178.47 o 
   1   2   9       10.03       13.63      1.56 o 
   2   2   9       20.31       25.61      2.30 o 
   3   2   9      117.82      106.84      2.21 o 
   4   2   9      935.57      977.13     13.11 o 
   5   2   9      106.48      125.04      3.15 o 
   6   2   9      245.70      225.86      4.08 o 
   7   2   9      124.49      144.05      3.11 o 
   8   2   9      887.97      874.00     30.10 o 
   9   2   9        5.48        7.19      2.49 o 
  10   2   9       17.21       11.22      2.07 o 
  11   2   9        8.49        4.77      1.32 o 
  12   2   9      331.47      341.53      7.72 o 
  13   2   9        7.63        6.25      1.10 o 
  14   2   9        1.74        2.49      1.13 o 
  15   2   9       56.54       54.94      1.58 o 
  16   2   9        3.97        3.04      1.27 o 
  17   2   9       20.72       25.65      0.98 o 
   1   3   9       17.21       19.19      2.33 o 
   2   3   9       16.37       10.97      2.34 o 
   3   3   9     3457.26     3537.08     17.66 o 
   4   3   9      113.83      137.09      6.72 o 
   5   3   9      710.58      651.64      8.06 o 
   6   3   9        0.28        1.77      2.05 o 
   7   3   9      192.46      171.82      4.17 o 
   8   3   9      659.76      616.30     29.36 o 
   9   3   9       10.27       15.69      2.88 o 
  10   3   9      166.60      174.67      2.63 o 
  11   3   9       54.70       62.69      2.42 o 
  12   3   9        2.71        3.50      1.11 o 
  13   3   9       14.62       12.87      1.15 o 
  14   3   9      336.56      331.64      3.51 o 
  15   3   9       56.30       55.92      1.68 o 
  16   3   9       57.21       56.28      1.46 o 
  17   3   9        5.97        9.27      1.00 o 
   0   4   9     1739.54     2010.91     14.05 o 
   1   4   9      574.20      550.26      5.15 o 
   2   4   9      914.80      900.22      7.18 o 
   3   4   9      538.35      493.00      6.63 o 
   4   4   9       15.66       11.95      7.08 o 
   5   4   9        0.02        3.50      6.78 o 
   6   4   9      201.73      200.53      4.13 o 
   7   4   9       11.06        9.09      2.60 o 
   8   4   9        4.09       11.73      5.59 o 
   9   4   9       31.52       34.48      2.20 o 
  10   4   9      397.73      368.95      6.14 o 
  11   4   9      116.50      101.53      3.40 o 
  12   4   9        0.31       -1.33      1.50 o 
  13   4   9       22.26       26.49      1.46 o 
  14   4   9        5.55        3.95      1.17 o 
  15   4   9        6.84        5.67      1.01 o 
  16   4   9       65.38       65.27      2.04 o 
   1   5   9        5.34        3.32      2.16 o 
   2   5   9       17.45       18.92      2.46 o 
   3   5   9       43.98       44.23      4.90 o 
   4   5   9      275.41      308.22     18.75 o 
   5   5   9        6.96        9.04      8.51 o 
   6   5   9      376.59      336.03     15.34 o 
   7   5   9      522.48      485.02     17.26 o 
   8   5   9       52.33       44.34      2.66 o 
   9   5   9       54.28       50.29      2.48 o 
  10   5   9      223.14      225.70      4.96 o 
  11   5   9      538.69      573.26      8.79 o 
  12   5   9      114.20      109.32      2.35 o 
  13   5   9       41.89       40.28      2.24 o 
  14   5   9        5.64        7.67      1.30 o 
  15   5   9       30.56       27.04      1.60 o 
   0   6   9      277.30      303.15     15.23 o 
   1   6   9       18.27       14.39      1.54 o 
   2   6   9      559.16      514.38      5.76 o 
   3   6   9     1329.58     1346.49      6.95 o 
   4   6   9     1565.67     1544.79      9.67 o 
   5   6   9     1144.95     1109.97     22.63 o 
   6   6   9        1.51        2.44      1.61 o 
   7   6   9      569.41      522.69      4.27 o 
   8   6   9       13.99        6.74      1.66 o 
   9   6   9      639.69      606.11      5.36 o 
  10   6   9       44.51       42.24      2.13 o 
  11   6   9      125.43      109.39      3.53 o 
  12   6   9       40.44       40.29      1.78 o 
  13   6   9       59.70       51.70      1.61 o 
  14   6   9       11.39       11.72      1.05 o 
   1   7   9       31.54       37.06      2.88 o 
   2   7   9      919.63      923.67     23.90 o 
   3   7   9      363.50      368.93      7.69 o 
   4   7   9       43.74       39.54      2.68 o 
   5   7   9      200.89      198.84      2.86 o 
   6   7   9        8.97        9.85      1.63 o 
   7   7   9      231.03      220.00      3.59 o 
   8   7   9        0.00       -0.56      1.68 o 
   9   7   9      243.07      224.10      9.44 o 
  10   7   9       43.94       55.22      6.03 o 
  11   7   9      144.30      134.16      3.80 o 
  12   7   9      102.49      104.31      1.71 o 
  13   7   9        1.40        1.48      0.81 o 
   0   8   9        1.46        1.82      2.49 o 
   1   8   9        0.96        0.46      1.71 o 
   2   8   9      238.74      282.02     24.70 o 
   3   8   9       31.17       29.96      1.95 o 
   4   8   9        2.53        2.33      1.66 o 
   5   8   9      124.98      120.69      7.59 o 
   6   8   9        1.15        2.37      1.25 o 
   7   8   9        0.44        1.33      1.17 o 
   8   8   9        7.78        8.19      1.15 o 
   9   8   9       24.16       23.54      1.46 o 
  10   8   9        0.34        1.07      0.77 o 
  11   8   9        0.62        1.04      0.79 o 
   1   9   9       25.92       29.31      1.55 o 
   2   9   9       45.98       49.87      2.53 o 
   3   9   9       22.39       24.52      2.23 o 
   4   9   9        0.02        2.21      1.93 o 
   5   9   9       19.52       24.81      2.05 o 
   6   9   9       29.33       36.32      2.05 o 
   7   9   9        9.21       11.97      1.58 o 
   8   9   9       24.28       30.21      1.35 o 
   0   0  10      222.66      232.76      2.86 o 
   1   0  10      133.64      128.97      2.89 o 
   2   0  10      915.12      970.51     12.86 o 
   3   0  10       41.41       39.33      1.57 o 
   4   0  10       14.40       14.73      1.89 o 
   5   0  10      612.02      706.25      6.22 o 
   6   0  10        2.07       -1.82      1.82 o 
   7   0  10      779.33      793.15      7.42 o 
   8   0  10      222.39      195.58      4.26 o 
   9   0  10      224.55      219.36     10.33 o 
  10   0  10       79.78       83.27      2.63 o 
  11   0  10      546.54      518.05      4.24 o 
  12   0  10        0.11        1.46      1.62 o 
  13   0  10      126.63      131.05      2.58 o 
  14   0  10      271.67      256.64      3.19 o 
  15   0  10      113.14      116.88      6.28 o 
  16   0  10       35.60       29.40      2.05 o 
  17   0  10       57.92       70.54      2.06 o 
   1   1  10      966.30     1129.99      9.40 o 
   2   1  10       73.34      104.07      1.59 o 
   3   1  10     1694.86     1690.99      8.49 o 
   4   1  10      121.00      143.86      4.44 o 
   5   1  10      162.55      162.88      2.40 o 
   6   1  10      568.19      580.31      4.32 o 
   7   1  10       37.17       50.30      1.99 o 
   8   1  10      139.11      156.08      3.27 o 
   9   1  10        0.07        0.80      1.60 o 
  10   1  10      107.20      121.54      2.46 o 
  11   1  10       17.29       12.29      1.05 o 
  12   1  10       56.24       68.45      1.33 o 
  13   1  10       46.06       40.81      1.18 o 
  14   1  10       32.64       32.79      1.51 o 
  15   1  10        6.23        3.71      1.21 o 
  16   1  10       10.01       12.48      1.09 o 
  17   1  10        2.40        1.04      1.05 o 
   0   2  10      362.54      409.32      5.40 o 
   1   2  10      987.65     1307.47     34.59 o 
   2   2  10     1001.73     1082.09      8.54 o 
   3   2  10      605.21      624.09      6.09 o 
   4   2  10        5.60        5.20      1.52 o 
   5   2  10       36.05       48.02      2.56 o 
   6   2  10      302.26      274.89      6.90 o 
   7   2  10       66.80       57.20      2.50 o 
   8   2  10      317.74      272.34      5.88 o 
   9   2  10      590.38      554.89      8.75 o 
  10   2  10        3.17        1.88      1.89 o 
  11   2  10       93.68      104.01      2.30 o 
  12   2  10        0.27        1.28      1.21 o 
  13   2  10       22.36       19.26      1.34 o 
  14   2  10       68.92       58.76      1.64 o 
  15   2  10        6.48        4.33      1.18 o 
  16   2  10       39.47       37.87      1.21 o 
  17   2  10        9.20        6.85      0.77 o 
   1   3  10      204.94      298.23      9.22 o 
   2   3  10     2275.04     2309.01     16.74 o 
   3   3  10       11.78        6.77      2.88 o 
   4   3  10       24.50       40.45      2.26 o 
   5   3  10     1152.32     1093.60     10.46 o 
   6   3  10       64.84       51.24      3.36 o 
   7   3  10       72.25       60.88      2.93 o 
   8   3  10      113.29       93.18      7.58 o 
   9   3  10       95.43       83.14      6.20 o 
  10   3  10       17.96       20.41      2.82 o 
  11   3  10        0.18        1.28      1.51 o 
  12   3  10       35.07       30.44      1.44 o 
  13   3  10       32.70       31.51      1.64 o 
  14   3  10       68.51       71.42      2.13 o 
  15   3  10      259.78      258.69      2.84 o 
  16   3  10        0.02        0.52      0.86 o 
  17   3  10       63.42       62.58      1.58 o 
   0   4  10     2216.42     2273.46     16.34 o 
   1   4  10     2201.13     2185.49     31.81 o 
   2   4  10       26.99       22.73      3.69 o 
   3   4  10      676.02      711.93      8.02 o 
   4   4  10      190.22      201.54     10.70 o 
   5   4  10       49.60       52.88      3.54 o 
   6   4  10        4.59        2.82      2.31 o 
   7   4  10       16.04       15.76      2.73 o 
   8   4  10      761.87      728.51     34.01 o 
   9   4  10      530.21      576.67     16.70 o 
  10   4  10      369.44      349.11      4.36 o 
  11   4  10        0.00        0.45      1.97 o 
  12   4  10        1.40        1.01      1.48 o 
  13   4  10        3.31        0.50      1.61 o 
  14   4  10        1.28        0.71      1.49 o 
  15   4  10       44.20       54.41      1.63 o 
  16   4  10       31.73       39.69      1.78 o 
   1   5  10       78.86       78.55      3.14 o 
   2   5  10        3.22        4.55      2.54 o 
   3   5  10       14.31        6.12      3.15 o 
   4   5  10       40.07       34.62      7.74 o 
   5   5  10       96.88       88.89      2.97 o 
   6   5  10      159.31      150.47      3.97 o 
   7   5  10      304.46      283.61     13.73 o 
   8   5  10      137.34      128.22      2.68 o 
   9   5  10       57.72       60.02      1.79 o 
  10   5  10        1.56       -0.40      1.56 o 
  11   5  10        0.29        3.17      1.46 o 
  12   5  10      134.21      125.63      2.36 o 
  13   5  10       12.14       11.90      1.50 o 
  14   5  10       14.59       17.10      1.55 o 
  15   5  10        7.35        7.78      0.96 o 
   0   6  10      188.66      182.02      5.87 o 
   1   6  10      204.19      207.73      3.45 o 
   2   6  10      157.82      182.50      4.45 o 
   3   6  10       18.91       22.64      1.75 o 
   4   6  10      310.36      293.30      3.27 o 
   5   6  10      596.04      542.20     10.11 o 
   6   6  10       40.78       38.49      2.34 o 
   7   6  10       36.57       28.84      1.73 o 
   8   6  10       71.99       64.81      1.71 o 
   9   6  10        0.74        2.64      1.27 o 
  10   6  10       30.64       25.38      2.13 o 
  11   6  10       31.72       32.10      4.59 o 
  12   6  10        7.32        8.05      1.41 o 
  13   6  10        0.32        0.07      1.19 o 
  14   6  10       13.98       11.51      0.96 o 
   1   7  10      165.12      175.23      4.26 o 
   2   7  10       58.92       57.80      3.28 o 
   3   7  10       89.02       94.07      2.56 o 
   4   7  10        0.96        2.65      1.82 o 
   5   7  10      166.41      167.31      3.95 o 
   6   7  10        7.09        5.52      1.48 o 
   7   7  10        3.12        3.28      1.47 o 
   8   7  10      311.07      274.95      3.43 o 
   9   7  10       63.32       61.79      3.62 o 
  10   7  10      117.90      132.80      9.20 o 
  11   7  10        8.66       13.02      1.13 o 
  12   7  10        0.06        0.23      1.04 o 
   0   8  10      181.98      192.84      4.27 o 
   1   8  10       44.61       45.94      2.09 o 
   2   8  10       52.38       68.28      6.26 o 
   3   8  10       95.93      103.96      3.52 o 
   4   8  10      101.68      100.00      2.98 o 
   5   8  10        6.76        6.66      1.60 o 
   6   8  10       54.57       61.95      2.31 o 
   7   8  10       77.48       78.79      1.58 o 
   8   8  10        9.36       10.03      1.09 o 
   9   8  10       34.14       37.50      1.29 o 
  10   8  10        0.91        2.04      0.96 o 
   1   9  10       29.32       27.37      1.48 o 
   2   9  10       36.55       35.58      2.29 o 
   3   9  10        6.30        5.62      1.94 o 
   4   9  10        7.52        8.51      1.94 o 
   5   9  10       73.90       81.72      2.48 o 
   6   9  10       78.30       89.13      2.30 o 
   7   9  10       95.66      110.64      2.14 o 
   1   1  11      248.56      224.87      5.15 o 
   2   1  11     7576.19     7873.78     45.29 o 
   3   1  11        0.99        3.67      1.62 o 
   4   1  11     2142.69     2011.27      7.31 o 
   5   1  11      183.43      173.24      2.56 o 
   6   1  11      181.46      169.90      2.66 o 
   7   1  11       64.07       72.92      2.15 o 
   8   1  11       22.63       25.69      1.90 o 
   9   1  11        3.33        2.68      1.61 o 
  10   1  11        4.81        1.15      1.11 o 
  11   1  11      248.73      235.23      2.04 o 
  12   1  11        1.44        2.51      0.98 o 
  13   1  11       28.74       21.42      1.09 o 
  14   1  11       16.97       16.57      1.36 o 
  15   1  11        4.66        3.86      1.01 o 
  16   1  11       24.26       24.07      1.08 o 
  17   1  11        0.10        0.36      0.87 o 
   0   2  11     2045.07     2022.80     15.28 o 
   1   2  11       42.37       35.96      2.01 o 
   2   2  11       27.36       10.60      1.81 o 
   3   2  11        7.14        6.03      1.52 o 
   4   2  11       36.53       34.43      1.89 o 
   5   2  11      423.57      419.20     14.60 o 
   6   2  11      337.22      360.53      5.25 o 
   7   2  11      490.04      441.67      6.03 o 
   8   2  11      935.95      905.12     14.49 o 
   9   2  11       95.06       96.49      4.22 o 
  10   2  11      158.38      168.48      7.19 o 
  11   2  11       18.17       14.63      1.55 o 
  12   2  11      130.66      109.62      2.62 o 
  13   2  11       97.78       86.92      2.60 o 
  14   2  11      277.65      257.01      3.18 o 
  15   2  11        2.04        3.57      1.10 o 
  16   2  11       23.68       18.87      1.02 o 
  17   2  11        7.19        8.23      1.27 o 
   1   3  11      197.71      177.64     10.56 o 
   2   3  11        0.45        5.68      1.86 o 
   3   3  11      275.12      243.66      4.20 o 
   4   3  11       36.54       34.93      2.30 o 
   5   3  11        4.55        0.22      2.30 o 
   6   3  11      527.58      526.35      8.00 o 
   7   3  11      295.50      293.96     27.00 o 
   8   3  11      153.45      147.05      5.18 o 
   9   3  11      148.21      152.58      5.27 o 
  10   3  11        0.36        2.22      1.98 o 
  11   3  11        0.16        0.55      1.53 o 
  12   3  11        0.04        1.25      1.58 o 
  13   3  11      362.23      356.12      6.00 o 
  14   3  11       12.13       11.76      1.64 o 
  15   3  11       71.59       68.07      1.85 o 
  16   3  11        5.12        8.73      1.21 o 
   0   4  11      573.82      571.76     10.78 o 
   1   4  11       84.89       87.04      3.49 o 
   2   4  11      237.63      234.59      7.42 o 
   3   4  11      323.38      316.27      7.07 o 
   4   4  11      370.20      375.28      6.11 o 
   5   4  11      575.90      514.98      7.10 o 
   6   4  11      212.26      182.14      4.97 o 
   7   4  11      434.74      395.13     26.47 o 
   8   4  11       91.97       72.46      2.52 o 
   9   4  11      398.84      408.28     14.53 o 
  10   4  11     1839.26     1700.82     15.78 o 
  11   4  11      245.41      267.57     10.56 o 
  12   4  11       12.21        9.48      1.57 o 
  13   4  11       13.66        8.63      1.70 o 
  14   4  11       55.11       60.03      2.00 o 
  15   4  11       65.35       79.22      1.65 o 
  16   4  11        9.50       12.27      0.97 o 
   1   5  11       15.54       15.09      3.04 o 
   2   5  11       69.68       61.92      4.37 o 
   3   5  11      168.20      180.71      3.45 o 
   4   5  11     1174.05     1202.74      6.31 o 
   5   5  11      825.86      866.83      5.25 o 
   6   5  11       73.38       66.14      2.04 o 
   7   5  11       84.68       85.38      3.83 o 
   8   5  11      174.83      155.07      3.25 o 
   9   5  11       61.49       70.18      1.70 o 
  10   5  11        8.79        7.34      1.57 o 
  11   5  11        0.59        2.01      1.61 o 
  12   5  11        3.21        3.02      1.56 o 
  13   5  11       17.23       22.17      1.80 o 
  14   5  11       16.47       19.19      1.30 o 
  15   5  11       13.74       14.40      1.09 o 
   0   6  11      438.81      448.99      6.04 o 
   1   6  11      514.08      470.65      5.11 o 
   2   6  11      221.77      211.72      4.32 o 
   3   6  11      219.17      214.64      4.05 o 
   4   6  11       23.96       24.12      1.51 o 
   5   6  11        7.68        9.73      1.63 o 
   6   6  11        6.17        4.39      2.05 o 
   7   6  11       17.76       18.01      1.66 o 
   8   6  11       44.27       45.73      1.55 o 
   9   6  11      168.37      183.23      2.44 o 
  10   6  11       44.27       46.16      1.51 o 
  11   6  11       69.81       85.27      8.78 o 
  12   6  11        2.02        3.23      1.87 o 
  13   6  11        4.92        3.75      1.14 o 
  14   6  11       11.08       13.89      0.82 o 
   2   7  11       40.92       39.12      2.99 o 
   3   7  11       18.14       14.98      2.69 o 
   4   7  11       59.38       51.70      1.95 o 
   5   7  11       44.43       47.15      1.89 o 
   6   7  11       13.59       14.40      2.55 o 
   7   7  11      262.50      246.57     13.48 o 
   8   7  11        7.70        7.14      2.33 o 
   9   7  11        1.08        2.03      1.42 o 
  10   7  11       12.84        9.78      1.33 o 
  11   7  11       15.26       17.33      1.30 o 
  12   7  11        6.73        6.96      0.98 o 
   0   8  11       51.43       53.58      2.92 o 
   1   8  11       11.03       12.64      1.75 o 
   2   8  11       31.64       36.57      2.49 o 
   3   8  11        0.53       -0.26      2.26 o 
   4   8  11       87.50       82.31      3.18 o 
   5   8  11        5.61       11.26      2.32 o 
   6   8  11       15.78       15.15      2.25 o 
   7   8  11       80.09       91.49      1.79 o 
   8   8  11       26.70       35.32      1.34 o 
   9   8  11        5.99        5.03      0.98 o 
  10   8  11        4.09        2.95      1.33 o 
   1   9  11        7.75        7.26      1.24 o 
   2   9  11        0.19        0.27      1.75 o 
   3   9  11       36.72       40.61      2.21 o 
   4   9  11       15.86       17.45      1.93 o 
   5   9  11        8.87       11.34      1.71 o 
   6   9  11        2.43        4.23      1.45 o 
   7   9  11        1.45        2.49      1.11 o 
   0   0  12     3061.17     3427.34    119.67 o 
   1   0  12     4581.53     5059.17     88.80 o 
   2   0  12     1750.31     2002.37     11.14 o 
   3   0  12      634.44      654.82      5.98 o 
   4   0  12       22.84       18.40      4.14 o 
   5   0  12        0.05        0.42      2.01 o 
   6   0  12      743.05      618.77      6.68 o 
   7   0  12      126.91      104.93      3.53 o 
   8   0  12      831.40      755.46     21.25 o 
   9   0  12      449.68      412.43      7.66 o 
  10   0  12       20.47       22.25      2.27 o 
  11   0  12        9.14        8.69      1.70 o 
  12   0  12       61.57       37.31      1.60 o 
  13   0  12      149.27      130.06      2.05 o 
  14   0  12        9.20        8.99      1.30 o 
  15   0  12       31.30       29.21      1.48 o 
  16   0  12        3.01        2.95      1.51 o 
   1   1  12     2157.25     2202.92     13.15 o 
   2   1  12      159.47      174.55      2.24 o 
   3   1  12     2791.99     3060.67     41.10 o 
   4   1  12       16.28       17.83      1.27 o 
   5   1  12      583.67      629.08      4.50 o 
   6   1  12      233.38      222.89      3.09 o 
   7   1  12       60.96       62.62      2.19 o 
   8   1  12       22.46       20.13      1.89 o 
   9   1  12       67.68       57.56      2.07 o 
  10   1  12      127.70      113.36      2.31 o 
  11   1  12       81.95       73.11      1.63 o 
  12   1  12       18.47       14.80      1.04 o 
  13   1  12      455.96      451.03      7.83 o 
  14   1  12      181.36      163.92      4.50 o 
  15   1  12        0.64        0.05      0.93 o 
  16   1  12        1.46       -0.18      0.89 o 
  17   1  12       22.88       27.03      1.27 o 
   0   2  12      133.10      164.25      3.96 o 
   1   2  12       11.11       18.12      1.87 o 
   2   2  12       74.35       79.81      2.63 o 
   3   2  12       24.97       18.94      1.73 o 
   4   2  12       38.35       33.04      1.93 o 
   5   2  12      276.62      331.89      5.01 o 
   6   2  12        5.52        4.61      2.28 o 
   7   2  12       38.88       31.90      2.41 o 
   8   2  12       46.75       37.69      3.88 o 
   9   2  12       63.32       54.53      2.35 o 
  10   2  12       69.71       58.90      1.63 o 
  11   2  12      447.39      385.30      4.48 o 
  12   2  12        4.75        6.47      1.54 o 
  13   2  12      133.00      129.61      3.24 o 
  14   2  12       39.59       41.54      1.39 o 
  15   2  12       65.00       63.41      1.21 o 
  16   2  12        1.26        1.00      1.18 o 
   1   3  12      425.27      407.92      4.56 o 
   2   3  12      120.01      110.89      2.94 o 
   3   3  12      429.29      483.85      6.10 o 
   4   3  12      113.43      127.63      4.54 o 
   5   3  12       40.38       35.96      3.02 o 
   6   3  12        3.58        2.97      2.72 o 
   7   3  12      605.56      565.33     61.35 o 
   8   3  12      421.15      384.21      7.48 o 
   9   3  12        4.47        5.83      2.78 o 
  10   3  12      518.31      480.09      5.08 o 
  11   3  12      151.02      148.42      3.53 o 
  12   3  12       81.42       81.95      2.45 o 
  13   3  12       25.42       28.07      1.88 o 
  14   3  12      126.70      133.99      2.36 o 
  15   3  12       35.67       42.16      1.29 o 
  16   3  12        2.74        5.96      1.06 o 
   0   4  12       12.05        8.93      3.92 o 
   1   4  12       51.29       37.62      3.30 o 
   2   4  12      306.82      318.00      9.03 o 
   3   4  12        0.00       -0.12      2.07 o 
   4   4  12      352.77      298.66      5.76 o 
   5   4  12      594.63      514.32     16.40 o 
   6   4  12      406.82      427.83     20.56 o 
   7   4  12      408.90      386.05     19.72 o 
   8   4  12        0.26        0.87      1.81 o 
   9   4  12       95.64       85.53      2.61 o 
  10   4  12      235.70      212.14      3.59 o 
  11   4  12      115.59      123.47      4.91 o 
  12   4  12       32.46       30.22      1.88 o 
  13   4  12        2.25        1.81      1.55 o 
  14   4  12       58.13       62.38      1.80 o 
  15   4  12        8.57        7.93      0.99 o 
   1   5  12       19.52       18.55      1.47 o 
   2   5  12       20.80       28.37      1.61 o 
   3   5  12      866.80      917.59      5.61 o 
   4   5  12      743.34      775.74      4.69 o 
   5   5  12      237.77      249.15      3.69 o 
   6   5  12      105.38      105.99      4.02 o 
   7   5  12      381.61      363.14     12.21 o 
   8   5  12       34.59       29.07      2.20 o 
   9   5  12      125.40      130.31      2.85 o 
  10   5  12      169.73      177.65      2.49 o 
  11   5  12        2.15        1.70      1.51 o 
  12   5  12       24.31       24.37      1.68 o 
  13   5  12       13.24       12.40      1.40 o 
  14   5  12        9.34        9.88      0.97 o 
   0   6  12      342.59      312.25      5.30 o 
   1   6  12        0.20       10.28      4.32 o 
   2   6  12       29.02       25.13      1.67 o 
   3   6  12       86.92       86.42      1.87 o 
   4   6  12       40.94       48.69      1.86 o 
   5   6  12      140.47      140.80      3.24 o 
   6   6  12        0.14       -0.19      1.50 o 
   7   6  12       26.37       27.01      1.71 o 
   8   6  12        0.35       -1.04      1.44 o 
   9   6  12        1.75        1.01      1.29 o 
  10   6  12       30.09       27.60      2.72 o 
  11   6  12       72.59       72.50      2.42 o 
  12   6  12        4.47        2.44      1.15 o 
  13   6  12        3.24        2.69      0.82 o 
   2   7  12       68.54       66.74      4.35 o 
   3   7  12        4.61        3.44      2.93 o 
   4   7  12        6.79        9.66      1.50 o 
   5   7  12        4.35        3.44      1.41 o 
   6   7  12       38.23       34.03      1.95 o 
   7   7  12       21.50       23.76      1.80 o 
   8   7  12       66.12       59.67      2.50 o 
   9   7  12       23.31       19.30      1.91 o 
  10   7  12        3.52        3.60      1.39 o 
  11   7  12       69.69       67.26      1.47 o 
  12   7  12        0.08        0.62      0.76 o 
   0   8  12       11.42       11.22      2.40 o 
   1   8  12        4.98        3.89      1.58 o 
   2   8  12        5.42        6.73      1.54 o 
   3   8  12       89.57       89.37      3.21 o 
   4   8  12        1.73        4.65      2.31 o 
   5   8  12       12.26       12.85      2.22 o 
   6   8  12      209.31      210.98      3.73 o 
   7   8  12       21.13       27.68      2.04 o 
   8   8  12        0.06        0.74      1.01 o 
   9   8  12       39.41       39.44      1.40 o 
   1   9  12        0.04        0.70      1.69 o 
   2   9  12       15.45       15.72      1.88 o 
   3   9  12        0.44        1.74      1.69 o 
   4   9  12       47.56       57.92      2.12 o 
   5   9  12       88.33      100.94      2.22 o 
   6   9  12        0.59        1.24      1.22 o 
   1   1  13        7.14        5.86      1.45 o 
   2   1  13     1185.85     1134.67     16.97 o 
   3   1  13      873.60      930.57     19.29 o 
   4   1  13      164.77      143.27      2.26 o 
   5   1  13       25.65       27.38      1.66 o 
   6   1  13      277.44      295.15      3.51 o 
   7   1  13      745.96      669.29      5.23 o 
   8   1  13       27.54       32.85      2.08 o 
   9   1  13       74.88       85.57      2.62 o 
  10   1  13        0.11        0.04      1.17 o 
  11   1  13       13.48       12.47      1.15 o 
  12   1  13       16.55       16.32      1.18 o 
  13   1  13        3.49        1.47      0.90 o 
  14   1  13       19.11       19.50      0.99 o 
  15   1  13        3.37        2.18      0.90 o 
  16   1  13        0.95        0.49      1.03 o 
   0   2  13       84.01       94.29      2.61 o 
   1   2  13       91.44      108.70      2.96 o 
   2   2  13      284.31      265.29      3.97 o 
   3   2  13       59.12       75.92      2.70 o 
   4   2  13        3.90        5.56      1.85 o 
   5   2  13       17.05       15.09      2.07 o 
   6   2  13      782.71      767.50     14.13 o 
   7   2  13      478.39      455.34     12.22 o 
   8   2  13     1199.28     1159.15     67.27 o 
   9   2  13       84.19      100.69      2.73 o 
  10   2  13       46.48       39.55      1.52 o 
  11   2  13      205.43      174.52      3.03 o 
  12   2  13       36.37       31.82      1.42 o 
  13   2  13       64.97       62.82      2.12 o 
  14   2  13        9.46        8.20      1.28 o 
  15   2  13       21.37       26.75      1.24 o 
  16   2  13        4.34        5.09      0.86 o 
   1   3  13      346.19      362.27      8.01 o 
   2   3  13       37.94       39.08      3.59 o 
   3   3  13        6.35        4.16      1.92 o 
   4   3  13       48.45       50.56      2.75 o 
   5   3  13       45.23       44.88      3.47 o 
   6   3  13       54.83       52.16      3.92 o 
   7   3  13        8.44       10.07      2.15 o 
   8   3  13     1175.83     1242.56     92.73 o 
   9   3  13      101.27       92.39      4.47 o 
  10   3  13       64.74       65.86      2.70 o 
  11   3  13        0.06        0.88      1.46 o 
  12   3  13        7.94        5.67      1.44 o 
  13   3  13       90.75       92.79      2.26 o 
  14   3  13        5.66        6.06      1.18 o 
  15   3  13        8.45        9.78      1.08 o 
  16   3  13        1.09        1.17      0.85 o 
   0   4  13      455.90      414.09      8.37 o 
   1   4  13        0.03       -1.38      1.99 o 
   2   4  13        9.90        9.93      2.04 o 
   3   4  13      317.66      284.78      7.79 o 
   4   4  13      390.26      345.81      6.99 o 
   5   4  13      282.72      313.66      3.41 o 
   6   4  13      654.89      697.96     12.95 o 
   7   4  13      275.72      246.39      7.25 o 
   8   4  13       14.73       16.87      2.01 o 
   9   4  13      136.30      124.34      3.19 o 
  10   4  13       26.01       24.29      2.35 o 
  11   4  13       19.15       17.74      1.59 o 
  12   4  13       66.93       61.80      2.65 o 
  13   4  13        0.17        0.48      1.47 o 
  14   4  13       37.94       41.81      1.26 o 
  15   4  13       42.80       52.97      1.29 o 
   1   5  13       91.18       91.38      2.45 o 
   2   5  13      782.98      782.24      4.73 o 
   3   5  13        0.37        0.77      1.42 o 
   4   5  13       90.35       93.14      1.86 o 
   5   5  13      418.60      394.61      3.82 o 
   6   5  13      113.11      107.31      4.55 o 
   7   5  13       87.10       84.45      2.75 o 
   8   5  13      173.00      159.68      3.24 o 
   9   5  13       19.02       19.07      1.32 o 
  10   5  13       25.57       29.64      1.59 o 
  11   5  13       25.14       26.28      2.47 o 
  12   5  13       11.95        9.25      1.48 o 
  13   5  13        0.15        0.93      1.21 o 
  14   5  13       22.75       25.17      0.91 o 
   0   6  13        7.46        7.11      2.49 o 
   1   6  13      578.46      507.11      4.53 o 
   2   6  13      264.87      251.24      3.04 o 
   3   6  13      943.22      881.03      5.22 o 
   4   6  13       17.34       16.68      1.40 o 
   5   6  13        0.29        0.00      1.52 o 
   6   6  13       16.82       18.02      1.57 o 
   7   6  13       15.76       15.65      1.57 o 
   8   6  13        5.07        2.83      1.23 o 
   9   6  13       22.25       21.70      1.36 o 
  10   6  13        0.49        3.38      2.03 o 
  11   6  13       45.13       53.72      2.19 o 
  12   6  13        4.12        2.60      0.80 o 
  13   6  13        0.01       -0.46      0.86 o 
   1   7  13       93.09       83.18      4.20 o 
   2   7  13       30.15       31.19      3.59 o 
   3   7  13      101.72       95.82      4.38 o 
   4   7  13       35.82       34.81      2.15 o 
   5   7  13      148.09      156.24      3.95 o 
   6   7  13       60.53       60.57      2.86 o 
   7   7  13        5.60        3.00      2.08 o 
   8   7  13       29.60       28.65      2.16 o 
   9   7  13        7.53       10.25      1.71 o 
  10   7  13        5.04        4.81      1.61 o 
  11   7  13       10.18       10.28      0.99 o 
   0   8  13       46.27       53.31      2.71 o 
   1   8  13        7.29        9.94      1.54 o 
   2   8  13        1.41        1.15      1.43 o 
   3   8  13      140.10      146.43      3.58 o 
   4   8  13        1.11        1.35      2.13 o 
   5   8  13      116.57      116.73      3.10 o 
   6   8  13       69.68       69.01      2.53 o 
   7   8  13        2.19        4.71      1.68 o 
   8   8  13       32.09       31.36      1.61 o 
   9   8  13       25.41       24.50      1.44 o 
   1   9  13       12.34       15.62      1.67 o 
   2   9  13        8.83       10.26      1.60 o 
   3   9  13       13.89       16.84      1.66 o 
   4   9  13        3.98        5.13      1.44 o 
   5   9  13        2.13        3.28      1.26 o 
   0   0  14      716.04      841.41     12.85 o 
   1   0  14     1152.34     1450.04     38.60 o 
   2   0  14      365.39      343.74      4.96 o 
   3   0  14      703.57      692.97      6.68 o 
   4   0  14      498.62      544.00     24.49 o 
   5   0  14      722.23      776.55     31.12 o 
   6   0  14      303.60      287.56     10.10 o 
   7   0  14      496.91      428.97     12.24 o 
   8   0  14       50.96       51.91      2.54 o 
   9   0  14       55.06       57.04      1.98 o 
  10   0  14       16.90       19.87      1.66 o 
  11   0  14      370.69      325.14     15.00 o 
  12   0  14      431.16      384.63      5.43 o 
  13   0  14       33.11       27.82      2.09 o 
  14   0  14       79.93       90.06      1.69 o 
  15   0  14      102.59       94.29      1.60 o 
   1   1  14      933.80     1164.39     26.31 o 
   2   1  14      694.02      815.54     13.13 o 
   3   1  14     1144.05     1184.50      8.56 o 
   4   1  14        2.17        1.13      1.33 o 
   5   1  14        1.13        0.74      1.53 o 
   6   1  14     1117.67     1159.59     20.74 o 
   7   1  14      167.23      174.54      4.00 o 
   8   1  14      323.75      310.35      4.09 o 
   9   1  14        1.04       -0.94      1.98 o 
  10   1  14      417.40      385.36      5.34 o 
  11   1  14       10.18       14.31      1.16 o 
  12   1  14        9.04        8.26      1.01 o 
  13   1  14       32.69       30.97      1.13 o 
  14   1  14       13.66       14.65      1.39 o 
  15   1  14       14.50       13.64      1.08 o 
  16   1  14        0.36       -1.34      1.46 o 
   0   2  14     1007.10      833.93     20.00 o 
   1   2  14      148.75      148.47      3.19 o 
   2   2  14        9.69       14.94      2.13 o 
   3   2  14      122.73       94.23      3.00 o 
   4   2  14      949.92     1030.60     36.21 o 
   5   2  14        0.35        1.00      2.74 o 
   6   2  14      107.72      110.58      3.17 o 
   7   2  14      763.73      750.91     16.73 o 
   8   2  14      111.86      114.94      5.92 o 
   9   2  14      796.99      841.61     11.37 o 
  10   2  14      355.22      347.07      5.16 o 
  11   2  14       56.62       56.41      1.61 o 
  12   2  14       83.93       74.63      1.83 o 
  13   2  14       20.46       15.49      1.36 o 
  14   2  14      105.81      112.79      3.29 o 
  15   2  14       26.24       29.69      1.17 o 
  16   2  14        0.01       -0.51      1.39 o 
   1   3  14        3.61        4.91      1.87 o 
   2   3  14       90.60       85.27      2.80 o 
   3   3  14      331.62      335.33      4.99 o 
   4   3  14       41.57       43.67      2.65 o 
   5   3  14      533.18      509.62      8.41 o 
   6   3  14        0.47        2.28      1.56 o 
   7   3  14      943.74      953.72     27.25 o 
   8   3  14       49.31       56.10      2.43 o 
   9   3  14      107.40      116.16     11.47 o 
  10   3  14      341.52      299.98      8.55 o 
  11   3  14      209.32      205.65      2.69 o 
  12   3  14       43.66       35.81      1.93 o 
  13   3  14       27.04       25.85      1.43 o 
  14   3  14        3.76        3.29      0.98 o 
  15   3  14       12.33       10.88      0.97 o 
   0   4  14      164.61      165.06      3.87 o 
   1   4  14        1.57        3.90      1.91 o 
   2   4  14      558.13      509.72     22.92 o 
   3   4  14      308.08      293.73      4.34 o 
   4   4  14      108.86      106.96      1.91 o 
   5   4  14       82.56       90.43      1.83 o 
   6   4  14        5.82        6.52      1.31 o 
   7   4  14       27.19       24.42      1.88 o 
   8   4  14       11.94       10.99      1.92 o 
   9   4  14      302.22      303.23      6.90 o 
  10   4  14        0.50        0.44      1.83 o 
  11   4  14       42.35       36.64      1.91 o 
  12   4  14       42.40       42.27      1.85 o 
  13   4  14       14.27       15.00      1.22 o 
  14   4  14        0.20        0.83      0.98 o 
  15   4  14       29.43       33.70      1.58 o 
   1   5  14        5.75        3.41      1.56 o 
   2   5  14      508.24      470.90      4.38 o 
   3   5  14      138.73      136.98      2.49 o 
   4   5  14        1.95        0.31      1.31 o 
   5   5  14       20.23       17.22      1.37 o 
   6   5  14        0.46       -0.09      1.43 o 
   7   5  14       52.09       54.00      2.41 o 
   8   5  14        4.42        3.45      2.14 o 
   9   5  14       34.82       31.78      1.59 o 
  10   5  14       34.13       32.21      2.65 o 
  11   5  14        0.35        0.16      1.49 o 
  12   5  14       27.03       28.56      1.25 o 
  13   5  14        0.48        0.73      0.94 o 
  14   5  14       60.64       67.26      1.11 o 
   0   6  14       41.19       40.90      3.06 o 
   1   6  14       62.12       55.59      1.94 o 
   2   6  14        0.98        2.58      1.57 o 
   3   6  14       35.02       32.09      1.78 o 
   4   6  14       10.24       12.00      1.56 o 
   5   6  14       13.12       16.49      2.10 o 
   6   6  14        0.80       -0.47      1.73 o 
   7   6  14        0.21        0.01      1.91 o 
   8   6  14        1.18       -0.41      1.54 o 
   9   6  14       67.55       74.30      4.12 o 
  10   6  14       14.66       14.04      1.40 o 
  11   6  14        0.00        0.19      0.85 o 
  12   6  14        0.00       -0.30      0.95 o 
   2   7  14        3.14        6.40      2.96 o 
   4   7  14       12.76       15.44      2.47 o 
   5   7  14      236.75      241.67      4.48 o 
   6   7  14       77.60       77.47      2.94 o 
   7   7  14        4.03        6.11      2.00 o 
   8   7  14        4.39        5.77      1.73 o 
   9   7  14       20.91       25.15      1.68 o 
  10   7  14       22.46       28.73      1.18 o 
  11   7  14        0.04        0.01      1.10 o 
   0   8  14        0.02       -2.00      2.00 o 
   1   8  14       21.41       22.11      1.56 o 
   2   8  14       47.09       58.09      4.51 o 
   3   8  14        0.92        2.07      2.00 o 
   4   8  14      124.95      124.15      3.12 o 
   5   8  14       13.26       10.16      1.99 o 
   6   8  14        0.60        1.85      1.68 o 
   7   8  14        1.64        1.64      1.46 o 
   8   8  14        0.02        0.39      1.05 o 
   1   9  14        0.83        0.73      1.33 o 
   2   9  14        2.00        1.87      1.34 o 
   3   9  14        2.49        4.28      1.30 o 
   4   9  14       20.02       19.27      1.33 o 
   1   1  15     1191.35     1193.10     14.73 o 
   2   1  15      265.27      266.82      5.78 o 
   3   1  15      138.36      152.60      3.87 o 
   4   1  15      271.68      269.87      4.21 o 
   5   1  15       27.95       16.29      2.14 o 
   6   1  15      833.32      814.17     10.57 o 
   7   1  15      449.75      455.96      5.12 o 
   8   1  15      874.32      857.55      6.32 o 
   9   1  15       42.13       34.24      1.93 o 
  10   1  15      182.60      160.10      2.37 o 
  11   1  15       26.07       19.57      1.47 o 
  12   1  15      110.28      110.86      2.77 o 
  13   1  15       31.42       32.12      1.08 o 
  14   1  15       17.87       19.25      1.12 o 
  15   1  15       12.60       14.81      1.90 o 
  16   1  15        0.27       -1.70      1.70 o 
   0   2  15      351.90      328.33     15.19 o 
   1   2  15       44.92       42.81      2.20 o 
   2   2  15      210.37      232.07      4.39 o 
   3   2  15       10.02        5.55      3.51 o 
   4   2  15        5.85        6.50      3.35 o 
   5   2  15      186.50      193.17      5.50 o 
   6   2  15     3129.30     3065.34     46.09 o 
   7   2  15       31.71       33.63      2.33 o 
   8   2  15       78.84       69.06      2.66 o 
   9   2  15      281.51      264.48      6.82 o 
  10   2  15      939.01      926.89     22.42 o 
  11   2  15        5.75        7.18      1.22 o 
  12   2  15        2.19        0.66      1.03 o 
  13   2  15       11.01        9.95      1.26 o 
  14   2  15        0.39        0.31      1.06 o 
  15   2  15       13.59        8.77      0.83 o 
   1   3  15        0.80        0.21      1.89 o 
   2   3  15       13.89        9.50      2.13 o 
   3   3  15       96.55      105.65      3.40 o 
   4   3  15      454.10      474.53      4.74 o 
   5   3  15      755.40      777.32      6.64 o 
   6   3  15      312.30      298.37      3.92 o 
   7   3  15       79.11       82.51      2.31 o 
   8   3  15     1449.85     1382.13     56.51 o 
   9   3  15       62.03       59.94      3.41 o 
  10   3  15       20.35       20.80      1.35 o 
  11   3  15       11.89       12.35      1.53 o 
  12   3  15        1.15        1.42      1.13 o 
  13   3  15       16.47       15.54      1.12 o 
  14   3  15       11.65       12.51      1.09 o 
  15   3  15        3.71        3.68      1.14 o 
   0   4  15        0.01        0.65      1.46 o 
   1   4  15       35.17       38.33      1.08 o 
   2   4  15      378.50      382.63      4.28 o 
   3   4  15       35.16       32.71      1.39 o 
   4   4  15       17.05       11.20      1.28 o 
   5   4  15      300.10      299.11      2.34 o 
   6   4  15      216.96      216.15      2.64 o 
   7   4  15       10.62       15.29      2.01 o 
   8   4  15       10.90       11.11      3.33 o 
   9   4  15        0.01       -0.69      2.94 o 
  10   4  15      154.08      156.36      4.87 o 
  11   4  15       55.12       57.68      2.02 o 
  12   4  15        0.71        0.15      1.16 o 
  13   4  15        0.00        0.66      1.03 o 
  14   4  15        1.21        1.16      0.84 o 
   1   5  15       78.26       66.88      1.99 o 
   2   5  15       51.04       36.87      1.59 o 
   3   5  15       40.58       41.80      2.03 o 
   4   5  15      112.85      108.72      2.13 o 
   5   5  15        5.45        6.77      1.44 o 
   6   5  15       87.16       83.40      2.62 o 
   7   5  15       40.18       36.98      4.29 o 
   8   5  15        1.30        1.86      2.60 o 
   9   5  15       27.77       26.05      1.77 o 
  10   5  15       50.56       52.17      1.94 o 
  11   5  15        1.17        1.07      1.13 o 
  12   5  15       34.37       40.20      1.20 o 
  13   5  15       27.65       32.80      0.95 o 
   0   6  15      120.07      118.92      3.78 o 
   1   6  15        0.01        0.25      1.44 o 
   2   6  15       86.09       78.64      2.06 o 
   3   6  15       31.39       31.08      1.76 o 
   4   6  15       16.11       17.02      1.58 o 
   5   6  15       73.43       66.79      2.51 o 
   6   6  15        0.08        1.07      1.47 o 
   7   6  15       57.37       47.54      2.04 o 
   8   6  15        1.22        0.33      1.23 o 
   9   6  15        1.97        2.66      1.12 o 
  10   6  15        0.94        0.88      1.07 o 
  11   6  15        5.73        5.14      0.77 o 
  12   6  15        4.35        4.44      1.16 o 
   4   7  15        4.04        3.49      2.15 o 
   5   7  15        0.04       -1.14      2.10 o 
   6   7  15        9.01        8.72      1.42 o 
   7   7  15       17.69       15.26      1.94 o 
   8   7  15        5.95        7.42      1.62 o 
   9   7  15       22.53       24.75      1.84 o 
  10   7  15        7.54        9.63      0.87 o 
   0   8  15        3.77        4.50      1.95 o 
   1   8  15        2.17        1.29      1.33 o 
   2   8  15        7.60       11.65      1.33 o 
   3   8  15        7.64        3.81      1.91 o 
   4   8  15       44.45       40.94      2.26 o 
   5   8  15       54.99       47.35      2.15 o 
   6   8  15        0.48        1.40      1.52 o 
   7   8  15       14.34       17.76      1.39 o 
   0   0  16        4.49       13.95      3.83 o 
   1   0  16       24.26       25.72      3.46 o 
   2   0  16      143.28      148.50      3.32 o 
   3   0  16        5.15        8.78      2.40 o 
   4   0  16     1748.91     1810.32     14.25 o 
   5   0  16     1332.84     1207.42     12.23 o 
   6   0  16     1675.89     1695.59     25.94 o 
   7   0  16     2086.32     2062.67      9.62 o 
   8   0  16      842.62      825.13      8.17 o 
   9   0  16       53.81       58.84      3.62 o 
  10   0  16       17.77       17.81      2.30 o 
  11   0  16       17.84       10.62      1.82 o 
  12   0  16       26.36       35.71      1.92 o 
  13   0  16      192.56      187.95      4.13 o 
  14   0  16       39.63       35.48      1.88 o 
  15   0  16       51.46       63.02      1.95 o 
  16   0  16       15.09       12.78      1.73 o 
   1   1  16      235.01      243.59      6.43 o 
   2   1  16        0.44        4.00      2.18 o 
   3   1  16      104.91       78.35      9.78 o 
   4   1  16      255.98      243.64      6.07 o 
   5   1  16        3.94        3.12      3.14 o 
   6   1  16      324.06      342.05      3.72 o 
   7   1  16       39.32       36.26      1.89 o 
   8   1  16       38.04       36.65      1.99 o 
   9   1  16      331.86      331.09      3.35 o 
  10   1  16      254.74      237.04      2.49 o 
  11   1  16       23.68       18.11      1.41 o 
  12   1  16        1.81       -0.36      1.42 o 
  13   1  16        7.24        9.22      1.31 o 
  14   1  16        3.39        0.42      1.08 o 
  15   1  16        4.32        3.79      1.31 o 
   0   2  16       61.28       59.03      5.11 o 
   1   2  16       14.05       12.87      3.08 o 
   2   2  16       26.19       39.71      2.32 o 
   3   2  16       28.24       25.73      3.22 o 
   4   2  16      429.31      446.90      7.84 o 
   5   2  16     1035.91     1018.56      7.61 o 
   6   2  16       12.75       12.88      1.50 o 
   7   2  16        0.96        2.10      1.67 o 
   8   2  16      298.59      259.80      4.25 o 
   9   2  16        0.29        1.37      1.59 o 
  10   2  16      590.50      551.11      8.77 o 
  11   2  16       50.43       58.09      2.18 o 
  12   2  16       66.12       65.43      1.52 o 
  13   2  16       13.92       10.43      1.00 o 
  14   2  16       15.31       22.88      0.98 o 
  15   2  16        2.29        1.51      1.09 o 
   1   3  16       23.43       25.17      1.80 o 
   2   3  16       12.60       18.66      1.02 o 
   3   3  16       42.14       39.90      1.64 o 
   4   3  16      419.62      426.29      3.25 o 
   5   3  16      533.91      583.67      4.93 o 
   6   3  16       69.71       63.75      1.56 o 
   7   3  16      557.88      567.39      4.36 o 
   8   3  16      155.74      157.94      2.72 o 
   9   3  16       18.06       16.42      1.71 o 
  10   3  16        3.90        2.92      1.04 o 
  11   3  16       14.05       15.32      1.11 o 
  12   3  16        3.28        1.66      1.09 o 
  13   3  16       29.00       25.84      1.07 o 
  14   3  16        1.02        0.81      0.88 o 
  15   3  16        0.66        0.05      0.93 o 
   0   4  16       55.22       37.04      1.77 o 
   1   4  16       14.12        9.26      1.11 o 
   2   4  16      156.15      150.49      3.28 o 
   3   4  16      124.14       99.78      1.54 o 
   4   4  16      251.60      257.45      3.07 o 
   5   4  16        5.14        6.54      1.23 o 
   6   4  16       30.02       33.66      1.36 o 
   7   4  16       25.29       25.53      1.64 o 
   8   4  16        0.48        3.08      1.76 o 
   9   4  16       22.09       17.01      2.34 o 
  10   4  16       37.53       31.84      1.51 o 
  11   4  16       21.95       24.08      1.36 o 
  12   4  16        0.52       -0.74      1.07 o 
  13   4  16        6.79        6.28      0.96 o 
  14   4  16        0.74        0.23      0.88 o 
   1   5  16       56.89       47.76      1.79 o 
   2   5  16      449.39      439.12     17.23 o 
   3   5  16      128.87       87.63      2.89 o 
   4   5  16        4.89        0.95      1.44 o 
   5   5  16       42.13       51.26      1.84 o 
   6   5  16       80.25       82.02      6.14 o 
   7   5  16        1.49        1.45      1.73 o 
   8   5  16       17.66       16.27      2.34 o 
   9   5  16        3.22        1.52      1.59 o 
  10   5  16       42.59       39.79      1.39 o 
  11   5  16        1.15        1.03      1.05 o 
  12   5  16        5.17        6.14      0.86 o 
  13   5  16       54.55       60.43      2.12 o 
   0   6  16        0.70        3.75      2.47 o 
   1   6  16      197.37      177.27      2.96 o 
   2   6  16        4.05        6.09      1.52 o 
   3   6  16       21.64       17.34      1.58 o 
   4   6  16       38.21       43.02      1.74 o 
   5   6  16       17.24       18.04      2.60 o 
   6   6  16        0.29        1.09      1.63 o 
   7   6  16       24.31       23.16      1.92 o 
   8   6  16       12.56       14.24      1.27 o 
   9   6  16        6.65        8.46      1.08 o 
  10   6  16       11.73       10.71      1.03 o 
  11   6  16       13.43       16.04      0.95 o 
   4   7  16       11.74       11.05      2.22 o 
   5   7  16        8.99        6.53      2.04 o 
   6   7  16        9.62        7.65      2.50 o 
   7   7  16       13.05       10.99      1.82 o 
   8   7  16        0.11       -0.31      1.11 o 
   9   7  16        0.61        2.37      1.31 o 
   0   8  16       33.60       31.80      2.08 o 
   1   8  16        5.26        6.10      1.24 o 
   2   8  16        5.78        6.72      1.19 o 
   3   8  16       93.78       90.78      2.53 o 
   4   8  16       26.57       24.43      1.90 o 
   5   8  16       18.43       15.47      1.60 o 
   6   8  16        0.39        0.40      1.24 o 
   1   1  17       80.59       80.76      4.34 o 
   2   1  17       78.91       61.95      4.53 o 
   3   1  17        0.03        0.20      2.57 o 
   4   1  17      160.83      175.71      2.39 o 
   5   1  17      285.24      275.83      3.17 o 
   6   1  17      105.34      108.20      2.39 o 
   7   1  17        0.39        2.60      1.74 o 
   8   1  17      388.31      387.03      3.65 o 
   9   1  17      112.02      108.05      2.13 o 
  10   1  17      138.08      142.83      2.20 o 
  11   1  17       13.69       18.82      1.54 o 
  12   1  17        6.95        9.73      1.39 o 
  13   1  17        8.20        8.30      1.19 o 
  14   1  17        3.22        0.93      0.92 o 
  15   1  17        1.85        0.73      0.97 o 
   0   2  17      210.45      227.28     12.23 o 
   1   2  17        1.92        2.59      6.00 o 
   2   2  17      295.92      302.52      2.45 o 
   3   2  17      203.86      200.03      2.18 o 
   4   2  17      643.78      642.18      3.74 o 
   5   2  17      238.60      238.21      2.35 o 
   6   2  17      109.07      122.62      1.85 o 
   7   2  17       16.28       16.94      1.57 o 
   8   2  17      185.89      181.57      2.70 o 
   9   2  17       47.42       53.67      1.94 o 
  10   2  17      111.77      111.91      1.92 o 
  11   2  17        0.33       -0.79      1.35 o 
  12   2  17        2.27        4.07      1.15 o 
  13   2  17        2.77        4.15      1.02 o 
  14   2  17       47.52       62.73      1.36 o 
  15   2  17        4.93        5.47      1.27 o 
   1   3  17      271.29      277.20      2.00 o 
   2   3  17      526.43      499.15      3.21 o 
   3   3  17      150.31      171.43      6.76 o 
   4   3  17        5.59        7.21      1.45 o 
   5   3  17       93.87       85.81      1.48 o 
   6   3  17        6.58        5.87      1.24 o 
   7   3  17       57.04       62.28      2.55 o 
   8   3  17      554.51      526.31      4.52 o 
   9   3  17        4.70        8.44      1.40 o 
  10   3  17       22.39       24.53      1.12 o 
  11   3  17       13.57       13.70      1.04 o 
  12   3  17       16.55       16.25      1.20 o 
  13   3  17       22.21       17.93      1.09 o 
  14   3  17        8.43        5.22      0.97 o 
   0   4  17       39.40       46.72      2.19 o 
   1   4  17      107.95       90.69      1.45 o 
   2   4  17        6.16       11.01      1.12 o 
   3   4  17      112.11      112.65      1.67 o 
   4   4  17        3.99        3.88      1.08 o 
   5   4  17        1.44        1.71      1.31 o 
   6   4  17      319.70      336.14      2.86 o 
   7   4  17       35.98       34.91      1.32 o 
   8   4  17        2.80        1.63      1.29 o 
   9   4  17        0.05        0.49      1.10 o 
  10   4  17       12.22        9.48      1.28 o 
  11   4  17        0.05        0.36      1.11 o 
  12   4  17        6.17        4.44      0.99 o 
  13   4  17       19.10       20.41      1.37 o 
   1   5  17      197.43      164.34      2.91 o 
   2   5  17        5.71        6.69      1.49 o 
   3   5  17       10.53        6.62      1.33 o 
   4   5  17      341.29      312.34      2.97 o 
   5   5  17       20.64       15.68      1.35 o 
   6   5  17        8.71        7.39      1.54 o 
   7   5  17        8.12        5.73      1.69 o 
   8   5  17      187.28      211.56      9.06 o 
   9   5  17       28.28       31.38      1.48 o 
  10   5  17       96.17       99.77      1.68 o 
  11   5  17       21.74       18.24      0.95 o 
  12   5  17       13.35       13.99      0.93 o 
   0   6  17        2.30        1.31      2.26 o 
   1   6  17      109.32       98.17      2.35 o 
   2   6  17       69.52       71.00      2.20 o 
   3   6  17       74.80       72.46      2.89 o 
   4   6  17       33.51       31.77      2.21 o 
   5   6  17        4.91        4.77      1.77 o 
   6   6  17        2.47        2.20      2.40 o 
   7   6  17        4.63        2.97      1.48 o 
   8   6  17        1.53        1.84      1.09 o 
   9   6  17        0.79        0.43      1.01 o 
  10   6  17       80.46       89.96      1.36 o 
   4   7  17        0.14       -1.36      1.93 o 
   5   7  17       38.96       31.06      2.20 o 
   6   7  17       30.46       31.61      1.33 o 
   7   7  17        0.00        0.64      1.46 o 
   8   7  17        2.81        2.18      0.86 o 
   0   8  17       28.96       30.99      1.86 o 
   1   8  17        0.46        0.26      1.08 o 
   2   8  17        0.37        0.64      1.57 o 
   3   8  17       60.29       51.27      1.98 o 
   4   8  17        4.15        6.20      1.45 o 
   5   8  17        2.74        3.68      1.25 o 
   1   0  18      876.75      897.40      9.63 o 
   2   0  18      370.72      367.37      3.63 o 
   3   0  18      216.98      235.78      2.52 o 
   4   0  18     2147.02     2238.70     13.03 o 
   5   0  18     1267.68     1294.20      8.63 o 
   6   0  18        0.33       -0.31      2.17 o 
   7   0  18     2386.10     2315.93     10.43 o 
   8   0  18      383.60      384.81     25.99 o 
   9   0  18      600.97      621.73     28.21 o 
  10   0  18       54.38       65.10      2.17 o 
  11   0  18      798.18      883.25     21.18 o 
  12   0  18      370.16      373.78     11.46 o 
  13   0  18      246.02      271.87      5.45 o 
  14   0  18       14.37       19.79      2.80 o 
  15   0  18       12.65       12.63      1.73 o 
   1   1  18       34.97       34.89      1.21 o 
   2   1  18      391.98      408.83      2.02 o 
   3   1  18      913.27      920.82      8.32 o 
   4   1  18      381.98      382.97      2.95 o 
   5   1  18      125.69      143.12      1.89 o 
   6   1  18       82.31       88.22      1.81 o 
   7   1  18     1358.63     1391.77      8.23 o 
   8   1  18        0.50        0.72      1.70 o 
   9   1  18       37.17       40.51      2.18 o 
  10   1  18      556.06      541.32      5.70 o 
  11   1  18      107.62      114.57      2.85 o 
  12   1  18        0.33        0.80      1.54 o 
  13   1  18       58.70       71.66      1.42 o 
  14   1  18        8.03        7.00      0.70 o 
   0   2  18      132.34      133.25      2.52 o 
   1   2  18        5.13        9.46      1.29 o 
   2   2  18       10.24        9.04      1.33 o 
   3   2  18       76.23       82.72      1.64 o 
   4   2  18       71.63       67.48      1.45 o 
   5   2  18      164.15      168.54      2.15 o 
   6   2  18        2.40        1.20      1.27 o 
   7   2  18       46.30       42.33      1.72 o 
   8   2  18        7.42        5.93      1.49 o 
   9   2  18        4.93        8.97      1.44 o 
  10   2  18        6.01        7.04      1.55 o 
  11   2  18        9.89        8.52      1.21 o 
  12   2  18       16.70       13.27      1.16 o 
  13   2  18       50.64       56.87      1.14 o 
  14   2  18       11.89       11.54      0.78 o 
   1   3  18      691.71      577.35      3.27 o 
   2   3  18        8.08        9.00      1.16 o 
   3   3  18      114.35      108.68      1.87 o 
   4   3  18      100.74       85.85      1.64 o 
   5   3  18      230.75      227.40      3.01 o 
   6   3  18      200.04      190.46      2.54 o 
   7   3  18      242.63      242.86      6.36 o 
   8   3  18       19.08       19.84      1.38 o 
   9   3  18        0.89        0.59      1.27 o 
  10   3  18       15.82       13.46      1.27 o 
  11   3  18       51.60       52.73      1.29 o 
  12   3  18        9.89        9.73      1.15 o 
  13   3  18       36.32       37.82      1.96 o 
  14   3  18        1.33        0.42      0.74 o 
   0   4  18      129.10      112.19      2.15 o 
   1   4  18       14.30        8.92      1.17 o 
   2   4  18       15.93       12.04      1.36 o 
   3   4  18      108.36       90.39      1.58 o 
   4   4  18       18.00       15.97      1.14 o 
   5   4  18      320.35      299.65      4.50 o 
   6   4  18        0.84        1.07      1.04 o 
   7   4  18        2.68        2.61      1.09 o 
   8   4  18       32.81       29.90      1.54 o 
   9   4  18        8.65        7.85      0.97 o 
  10   4  18        0.08       -0.06      1.08 o 
  11   4  18        1.30        0.52      1.21 o 
  12   4  18       10.30       11.76      1.15 o 
  13   4  18       27.59       26.36      1.01 o 
   1   5  18        1.66        1.81      1.40 o 
   2   5  18       25.70       19.08      1.58 o 
   3   5  18        4.08        6.01      1.43 o 
   4   5  18        3.40        2.46      1.27 o 
   5   5  18       84.60       81.32      2.84 o 
   6   5  18        0.69        1.38      1.69 o 
   7   5  18       23.52       20.99      2.03 o 
   8   5  18       22.15       27.02      1.76 o 
   9   5  18        1.35        0.43      0.96 o 
  10   5  18        0.14        1.56      0.84 o 
  11   5  18        0.14       -0.58      0.94 o 
   0   6  18        2.48        1.57      2.17 o 
   1   6  18        3.24        1.38      1.58 o 
   2   6  18        0.09        0.55      1.58 o 
   3   6  18        0.13       -0.16      1.58 o 
   4   6  18        0.31       -0.43      1.48 o 
   5   6  18        7.88        9.17      1.63 o 
   6   6  18        0.34        1.62      2.22 o 
   7   6  18       10.82       12.59      1.43 o 
   8   6  18       10.06       11.04      1.23 o 
   9   6  18       17.91       22.38      1.08 o 
   3   7  18       68.24       80.52      7.61 o 
   4   7  18        1.31        0.35      1.83 o 
   5   7  18        0.50        2.43      1.68 o 
   6   7  18       11.18        9.99      1.36 o 
   7   7  18        1.60       -0.82      0.82 o 
   0   8  18       17.56       19.36      1.44 o 
   1   8  18       36.10       40.53      1.07 o 
   2   8  18       39.01       43.76      1.70 o 
   3   8  18       26.10       28.93      1.50 o 
   4   8  18        1.79        1.42      1.11 o 
   1   1  19      150.95      151.90      1.40 o 
   2   1  19      227.57      215.17      1.82 o 
   3   1  19       14.09       12.60      1.20 o 
   4   1  19       34.20       32.48      1.32 o 
   5   1  19      337.95      345.14      3.58 o 
   6   1  19      511.88      527.17      7.27 o 
   7   1  19      100.23      106.74      2.28 o 
   8   1  19       36.12       31.78      1.69 o 
   9   1  19       45.31       42.33      1.44 o 
  10   1  19       73.74       75.68      1.64 o 
  11   1  19        7.48        8.09      1.23 o 
  12   1  19        1.57        1.34      0.87 o 
  13   1  19        2.68        2.09      0.77 o 
  14   1  19       22.73       27.97      1.83 o 
   0   2  19      612.81      557.48      4.92 o 
   1   2  19       74.45       63.43      1.48 o 
   2   2  19       17.61       22.73      1.27 o 
   3   2  19        1.74        3.26      1.08 o 
   4   2  19      433.69      410.36      6.75 o 
   5   2  19        0.25        1.85      1.02 o 
   6   2  19      590.00      602.17      6.21 o 
   7   2  19      188.61      186.01      2.24 o 
   8   2  19        0.93        1.94      1.33 o 
   9   2  19        2.18        3.94      1.20 o 
  10   2  19       29.84       27.34      1.29 o 
  11   2  19        1.26        1.04      1.06 o 
  12   2  19       27.46       32.37      0.98 o 
  13   2  19        1.44        2.31      0.86 o 
  14   2  19        0.06       -0.01      1.18 o 
   1   3  19       41.84       35.00      1.15 o 
   2   3  19      789.47      631.14      3.71 o 
   3   3  19        0.64        0.41      1.16 o 
   4   3  19      233.57      226.85      2.59 o 
   5   3  19       42.37       44.36      1.18 o 
   6   3  19       34.96       32.09      1.24 o 
   7   3  19        9.94       10.63      1.20 o 
   8   3  19       13.90       12.67      1.29 o 
   9   3  19        3.97        2.62      1.17 o 
  10   3  19        3.68        1.51      1.09 o 
  11   3  19        2.33        4.44      0.89 o 
  12   3  19        2.38        4.03      0.90 o 
  13   3  19       27.71       29.72      1.56 o 
   0   4  19      505.69      443.49      4.39 o 
   1   4  19       51.67       43.22      1.49 o 
   2   4  19        0.20        0.59      1.51 o 
   3   4  19       18.51       16.33      1.35 o 
   4   4  19       14.86       18.71      1.22 o 
   5   4  19        4.47        4.63      1.02 o 
   6   4  19       60.70       55.03      2.34 o 
   7   4  19        6.55        6.67      1.06 o 
   8   4  19       61.28       60.78      1.45 o 
   9   4  19       20.32       21.93      1.22 o 
  10   4  19        0.47        0.98      1.25 o 
  11   4  19        8.47       11.52      1.20 o 
  12   4  19        3.29        2.62      0.92 o 
   1   5  19       50.33       42.51      1.66 o 
   2   5  19       23.76       17.04      1.49 o 
   3   5  19        4.50        4.73      1.38 o 
   4   5  19       23.58       22.89      1.49 o 
   5   5  19       84.26       83.79      2.08 o 
   6   5  19        8.41        5.05      1.68 o 
   7   5  19        0.66        1.08      1.51 o 
   8   5  19       11.75        8.65      1.24 o 
   9   5  19        3.55        1.30      1.56 o 
  10   5  19      162.30      197.10      3.20 o 
  11   5  19       56.14       63.90      1.38 o 
   0   6  19        4.46        6.22      2.14 o 
   1   6  19       11.87       12.80      1.57 o 
   2   6  19        9.58        9.87      1.55 o 
   3   6  19        0.01        0.75      1.46 o 
   4   6  19       61.79       63.65      2.71 o 
   5   6  19        2.64        2.77      1.43 o 
   6   6  19        3.26        5.28      1.37 o 
   7   6  19       26.77       28.17      2.14 o 
   8   6  19        0.02        0.04      0.82 o 
   9   6  19       47.50       55.33      1.55 o 
   2   7  19        1.01        2.05      1.19 o 
   3   7  19        0.00       -0.60      1.08 o 
   4   7  19        4.28        3.59      1.68 o 
   5   7  19        1.23       -0.18      0.98 o 
   6   7  19        7.00        8.93      1.36 o 
   0   0  20       44.67       39.55      1.86 o 
   1   0  20       19.72       18.96      1.36 o 
   2   0  20       53.79       56.35      1.76 o 
   3   0  20       17.85       19.23      1.92 o 
   4   0  20       95.90      108.42      2.46 o 
   5   0  20     1106.19     1121.18      6.79 o 
   6   0  20      189.18      177.58      2.82 o 
   7   0  20      483.43      484.82      4.02 o 
   8   0  20      211.72      206.40      3.66 o 
   9   0  20       10.41        9.27      1.33 o 
  10   0  20       78.54       69.51      2.11 o 
  11   0  20        3.60        3.16      1.29 o 
  12   0  20      169.21      182.74     12.67 o 
  13   0  20        3.40        3.76      1.31 o 
   1   1  20       21.19       22.04      0.97 o 
   2   1  20       99.45       94.37      1.38 o 
   3   1  20      946.16      932.07      4.07 o 
   4   1  20      207.80      194.26      2.05 o 
   5   1  20      204.76      215.52      3.73 o 
   6   1  20      263.29      267.69      3.31 o 
   7   1  20      141.24      141.57      3.44 o 
   8   1  20       66.39       63.87      1.64 o 
   9   1  20      125.04      116.88      2.06 o 
  10   1  20       36.72       36.36      1.17 o 
  11   1  20        8.83        9.91      0.95 o 
  12   1  20        9.88       11.86      0.84 o 
  13   1  20       26.32       24.52      1.00 o 
   0   2  20        7.30        9.39      1.44 o 
   1   2  20      317.58      323.17      2.20 o 
   2   2  20      387.44      358.60      2.40 o 
   3   2  20      158.17      147.14      2.81 o 
   4   2  20       17.67       16.16      1.12 o 
   5   2  20      582.26      581.22     10.60 o 
   6   2  20      154.14      153.55      2.43 o 
   7   2  20      163.33      157.81      3.12 o 
   8   2  20       23.98       22.83      1.40 o 
   9   2  20       36.81       35.56      1.24 o 
  10   2  20       17.20       18.11      1.05 o 
  11   2  20        0.04       -0.01      0.90 o 
  12   2  20        2.84        3.77      0.79 o 
  13   2  20        3.75        4.62      0.71 o 
   1   3  20       61.09       66.56      1.37 o 
   2   3  20      390.03      327.45      2.47 o 
   3   3  20        3.13        5.09      1.18 o 
   4   3  20       17.62       14.79      1.23 o 
   5   3  20       13.44       13.30      1.02 o 
   6   3  20       34.66       32.79      1.21 o 
   7   3  20       14.21       11.88      1.17 o 
   8   3  20       18.06       18.58      1.23 o 
   9   3  20       12.65       13.43      1.04 o 
  10   3  20       41.92       42.71      1.14 o 
  11   3  20       18.38       21.87      0.87 o 
  12   3  20       50.68       55.10      1.94 o 
   0   4  20       33.28       24.84      2.02 o 
   1   4  20      111.06       81.73      1.75 o 
   2   4  20       31.55       23.10      1.35 o 
   3   4  20      139.61      131.95      1.89 o 
   4   4  20        5.56        3.98      1.20 o 
   5   4  20        3.54        3.63      1.07 o 
   6   4  20        4.66        3.74      1.19 o 
   7   4  20        7.91        6.58      0.99 o 
   8   4  20        0.25        0.02      1.26 o 
   9   4  20       42.85       36.11      1.18 o 
  10   4  20       26.48       32.81      1.31 o 
  11   4  20       13.35       14.60      1.02 o 
   1   5  20        8.08        9.10      1.62 o 
   2   5  20       42.45       42.23      1.60 o 
   3   5  20      110.86      109.70      1.94 o 
   4   5  20       26.82       20.50      1.42 o 
   5   5  20        3.88        4.11      1.24 o 
   6   5  20       12.69       11.88      1.58 o 
   7   5  20       26.80       30.09      2.43 o 
   8   5  20        2.00        0.65      1.55 o 
   9   5  20       71.20       75.14      1.82 o 
  10   5  20        1.05        2.58      1.15 o 
   0   6  20        0.67       -0.55      1.97 o 
   1   6  20        1.28       -0.45      1.37 o 
   2   6  20       98.03      101.57      2.04 o 
   3   6  20        1.89        2.54      1.34 o 
   4   6  20        2.90        4.49      1.89 o 
   6   6  20       10.05       10.43      1.72 o 
   7   6  20        3.18        2.77      1.04 o 
   8   6  20        2.56        4.66      1.29 o 
   1   7  20        0.38       -0.78      1.09 o 
   2   7  20        8.38       10.81      1.11 o 
   3   7  20        0.45       -0.77      1.47 o 
   4   7  20        8.28       10.53      1.50 o 
   5   7  20       16.57       23.28      1.38 o 
   1   1  21       20.16       26.92      1.05 o 
   2   1  21      122.88      117.01      1.42 o 
   3   1  21        6.10        5.48      1.22 o 
   4   1  21       31.51       31.82      1.39 o 
   5   1  21       34.03       31.41      1.25 o 
   6   1  21        0.75        1.08      1.09 o 
   7   1  21       45.76       53.51      1.38 o 
   8   1  21      133.24      147.66      2.83 o 
   9   1  21      106.44      105.40      2.41 o 
  10   1  21        5.13        7.14      0.97 o 
  11   1  21        9.94        9.01      0.85 o 
  12   1  21      129.14      131.50      3.88 o 
  13   1  21        3.76        2.90      0.80 o 
   0   2  21      756.71      685.39      4.49 o 
   1   2  21       42.94       35.53      1.27 o 
   2   2  21       32.86       30.41      1.86 o 
   3   2  21      255.36      247.30      2.37 o 
   4   2  21        6.82        5.15      1.02 o 
   5   2  21       40.32       39.52      1.17 o 
   6   2  21      349.12      342.14      5.26 o 
   7   2  21      139.77      139.37      2.66 o 
   8   2  21       24.06       22.16      1.31 o 
   9   2  21        0.31        0.84      0.99 o 
  10   2  21        2.69        2.99      0.93 o 
  11   2  21        2.39        1.20      0.81 o 
  12   2  21       79.73       94.79      1.08 o 
   1   3  21      212.57      179.91      3.21 o 
   2   3  21      272.50      254.27      2.25 o 
   3   3  21       47.56       34.99      1.33 o 
   4   3  21       65.47       61.17      1.45 o 
   5   3  21        0.03        0.31      0.99 o 
   6   3  21        3.57        3.86      1.10 o 
   7   3  21       23.59       23.79      1.15 o 
   8   3  21       14.84       17.87      1.24 o 
   9   3  21        2.74        3.40      0.98 o 
  10   3  21        0.39        0.05      0.85 o 
  11   3  21        0.84        0.25      0.83 o 
  12   3  21       27.61       31.01      1.73 o 
   0   4  21       59.30       47.36      2.72 o 
   1   4  21       22.75       23.22      1.32 o 
   2   4  21        2.35        0.97      1.17 o 
   3   4  21       21.47       21.83      1.30 o 
   4   4  21       59.91       62.70      1.56 o 
   5   4  21        0.01        1.31      1.12 o 
   6   4  21        0.30        1.50      1.25 o 
   7   4  21       11.89       12.49      1.24 o 
   8   4  21        0.04        0.82      0.99 o 
   9   4  21        0.13        0.37      0.86 o 
  10   4  21       26.67       36.05      1.40 o 
  11   4  21        0.02        0.48      1.23 o 
   1   5  21        0.28       -0.33      1.55 o 
   2   5  21       18.29       15.82      1.58 o 
   3   5  21       18.60       17.52      1.33 o 
   4   5  21       35.24       35.40      1.51 o 
   5   5  21        0.76       -0.17      1.09 o 
   6   5  21        2.94        3.47      1.41 o 
   7   5  21       51.12       64.77      4.12 o 
   8   5  21       24.54       20.44      1.53 o 
   9   5  21        5.54        7.64      1.21 o 
   0   6  21        2.16        1.94      1.83 o 
   1   6  21        2.39        3.40      1.31 o 
   2   6  21        0.87       -0.16      1.26 o 
   3   6  21       32.42       39.37      2.16 o 
   4   6  21        9.51       11.88      1.82 o 
   5   6  21        7.68        8.35      1.65 o 
   6   6  21       33.75       32.41      3.28 o 
   7   6  21       13.32       12.22      1.29 o 
   1   7  21        8.67       10.13      0.93 o 
   2   7  21       14.24       13.07      1.42 o 
   3   7  21        3.09        4.89      1.25 o 
   4   7  21       11.07       18.25      1.15 o 
   0   0  22        2.56        2.53      1.72 o 
   1   0  22       11.95       11.16      1.55 o 
   2   0  22      322.71      296.50      3.18 o 
   3   0  22        4.05        2.45      1.69 o 
   4   0  22       25.37       25.84      1.91 o 
   5   0  22      287.10      302.29      3.27 o 
   6   0  22      318.65      345.53      4.70 o 
   7   0  22      124.62      128.98      2.52 o 
   8   0  22        2.33        0.44      1.51 o 
   9   0  22        9.28        5.36      1.40 o 
  10   0  22      106.10      119.38      3.55 o 
  11   0  22        3.45        9.29      1.50 o 
  12   0  22       15.55       13.13      1.28 o 
   1   1  22      236.41      218.62      1.75 o 
   2   1  22       75.50       66.15      1.61 o 
   3   1  22        1.84        1.44      1.27 o 
   4   1  22      450.73      454.18      3.14 o 
   5   1  22      280.13      288.07      3.86 o 
   6   1  22      200.68      208.13      2.80 o 
   7   1  22       23.31       23.03      1.17 o 
   8   1  22        0.07        0.62      1.04 o 
   9   1  22       42.37       48.54      1.14 o 
  10   1  22       62.10       57.97      1.33 o 
  11   1  22       51.30       49.55      1.51 o 
  12   1  22       67.81       88.62      1.15 o 
   0   2  22      113.88      113.88      2.77 o 
   1   2  22       56.54       56.05      1.34 o 
   2   2  22      122.08      101.71      1.83 o 
   3   2  22       10.50        8.68      1.01 o 
   4   2  22       62.27       62.61      1.24 o 
   5   2  22       62.50       57.08      1.21 o 
   6   2  22       13.59       14.35      1.12 o 
   7   2  22      166.59      169.38      3.32 o 
   8   2  22        0.95        1.28      0.99 o 
   9   2  22       23.32       24.25      1.01 o 
  10   2  22        0.57        0.61      0.82 o 
  11   2  22       75.46       88.24      2.35 o 
   1   3  22       26.71       32.65      1.44 o 
   2   3  22       50.29       45.18      1.50 o 
   3   3  22      235.26      207.41      2.74 o 
   4   3  22       18.36       13.79      1.15 o 
   5   3  22        0.15        0.29      1.02 o 
   6   3  22      109.26      114.01      1.71 o 
   7   3  22        1.30        3.60      0.94 o 
   8   3  22       78.62       90.57      1.54 o 
   9   3  22       16.68       21.73      0.95 o 
  10   3  22       61.88       73.88      1.24 o 
  11   3  22        8.47        6.83      1.04 o 
   0   4  22        3.74        5.08      2.09 o 
   1   4  22      114.49      110.91      2.29 o 
   2   4  22        3.99        4.60      1.14 o 
   3   4  22       70.60       65.54      1.45 o 
   4   4  22      120.53      118.32      1.97 o 
   5   4  22        4.65        7.46      1.05 o 
   6   4  22       35.99       35.03      1.34 o 
   7   4  22        3.30        3.65      1.05 o 
   8   4  22       14.47       14.27      1.14 o 
   9   4  22       13.19       15.95      1.44 o 
  10   4  22        5.91        4.98      1.08 o 
   1   5  22       24.37       24.33      1.52 o 
   2   5  22       38.84       29.71      1.59 o 
   3   5  22        0.03        0.54      1.29 o 
   4   5  22       14.80       20.31      1.46 o 
   5   5  22        0.28        1.17      1.33 o 
   6   5  22       12.06       14.83      1.32 o 
   7   5  22       34.04       28.44      1.00 o 
   8   5  22       28.48       33.54      1.26 o 
   0   6  22       12.02       14.31      1.80 o 
   1   6  22        0.75        0.54      1.17 o 
   2   6  22        0.17        0.56      1.67 o 
   4   6  22        2.18        3.27      1.48 o 
   5   6  22       28.00       31.07      1.54 o 
   1   1  23       68.72       63.64      1.41 o 
   2   1  23      360.44      336.20      2.27 o 
   3   1  23        0.21       -0.28      1.10 o 
   4   1  23       44.55       42.48      1.17 o 
   5   1  23        4.06        3.42      1.00 o 
   6   1  23       22.45       20.74      1.14 o 
   7   1  23      102.48      102.86      2.04 o 
   8   1  23        0.19        0.36      0.91 o 
   9   1  23        1.63        0.13      0.81 o 
  10   1  23        5.09        5.01      0.86 o 
  11   1  23       26.18       33.49      0.89 o 
   0   2  23      461.96      411.75     11.81 o 
   1   2  23       57.53       48.39      1.75 o 
   2   2  23        0.22        0.54      1.03 o 
   3   2  23       29.59       24.55      1.13 o 
   4   2  23       30.71       32.79      1.04 o 
   5   2  23        6.91        6.02      0.91 o 
   6   2  23        0.64        0.70      0.96 o 
   7   2  23       72.77       72.44      1.68 o 
   8   2  23        1.65        3.57      0.89 o 
   9   2  23        1.66        3.71      0.82 o 
  10   2  23        2.07        1.20      0.66 o 
  11   2  23        5.44        5.91      1.20 o 
   1   3  23       19.59       18.37      1.43 o 
   2   3  23      337.15      302.11      2.91 o 
   3   3  23        5.14        4.77      1.14 o 
   4   3  23        2.38        0.46      1.08 o 
   5   3  23        2.45        2.08      0.97 o 
   6   3  23       46.36       47.26      1.12 o 
   7   3  23       31.91       34.68      1.00 o 
   8   3  23       20.46       26.98      1.07 o 
   9   3  23       61.36       66.09      1.67 o 
  10   3  23       18.90       26.11      1.13 o 
   0   4  23      850.21      815.56      6.54 o 
   1   4  23        4.54        9.52      1.46 o 
   2   4  23       11.51        6.92      1.75 o 
   3   4  23       14.85       16.15      1.27 o 
   4   4  23        5.44        5.56      1.01 o 
   5   4  23       45.84       49.07      1.35 o 
   6   4  23        2.63        2.65      1.00 o 
   7   4  23       23.82       22.13      1.13 o 
   8   4  23        0.12        0.21      1.27 o 
   9   4  23       35.32       50.52      1.28 o 
   1   5  23       25.41       30.05      1.45 o 
   2   5  23       40.79       42.58      1.51 o 
   3   5  23       18.73       24.38      1.36 o 
   4   5  23       20.74       20.99      1.23 o 
   5   5  23       67.28       71.94      2.00 o 
   6   5  23        8.06        6.01      1.00 o 
   7   5  23        2.92        3.52      1.40 o 
   3   6  23       46.53       51.71      1.68 o 
   4   6  23        3.80        1.09      1.08 o 
   0   0  24       42.00       44.39      3.04 o 
   1   0  24        6.95        8.96      1.72 o 
   2   0  24       59.30       54.34      2.16 o 
   3   0  24       86.32       76.23      2.36 o 
   4   0  24      110.13      118.27      2.09 o 
   5   0  24        9.93       11.11      1.09 o 
   6   0  24       19.66       20.33      1.24 o 
   7   0  24       25.17       25.41      1.17 o 
   8   0  24        0.00        0.04      1.58 o 
   9   0  24        0.81        1.75      1.46 o 
  10   0  24      195.87      211.11      8.24 o 
   1   1  24       45.93       49.40      1.78 o 
   2   1  24       19.69       15.36      1.05 o 
   3   1  24        0.21       -0.55      0.91 o 
   4   1  24       16.28       14.59      0.97 o 
   5   1  24        8.94        7.00      0.91 o 
   6   1  24       26.78       30.65      0.96 o 
   7   1  24       49.39       48.35      0.88 o 
   8   1  24       25.60       27.70      1.06 o 
   9   1  24       56.63       68.37      2.84 o 
  10   1  24        0.64        0.59      0.74 o 
   0   2  24        6.97        6.30      2.35 o 
   1   2  24        0.80        0.18      1.28 o 
   2   2  24       31.62       25.90      1.47 o 
   3   2  24        9.23        7.40      0.99 o 
   4   2  24        8.86        9.44      0.87 o 
   5   2  24        3.89        3.33      0.80 o 
   6   2  24        5.01        3.73      0.86 o 
   7   2  24       84.91       88.61      1.80 o 
   8   2  24        0.15        0.44      0.76 o 
   9   2  24       23.05       25.21      0.77 o 
  10   2  24        0.40        0.85      1.12 o 
   1   3  24      103.84      106.25      3.95 o 
   2   3  24       50.72       55.25      1.50 o 
   3   3  24        2.63        3.67      1.15 o 
   4   3  24       12.39       12.15      1.06 o 
   5   3  24        8.41       15.96      1.03 o 
   6   3  24        6.37        9.54      1.12 o 
   7   3  24       84.24       85.08      2.26 o 
   8   3  24       33.26       46.68      1.28 o 
   9   3  24        1.89        1.45      1.64 o 
   0   4  24       61.18       65.14      2.50 o 
   1   4  24      126.70      130.52      2.11 o 
   2   4  24       14.51       18.31      1.40 o 
   3   4  24        1.83        2.20      1.26 o 
   4   4  24       76.80       84.24      6.30 o 
   5   4  24       71.42       66.40      2.05 o 
   6   4  24       71.71       87.28      1.88 o 
   7   4  24       31.43       34.63      1.82 o 
   8   4  24        5.40        4.73      1.17 o 
   1   5  24       65.18       60.40      1.49 o 
   2   5  24        4.67        7.78      1.14 o 
   3   5  24      133.98      166.20      5.19 o 
   4   5  24        0.10        1.89      1.40 o 
   5   5  24        3.44        3.61      1.04 o 
   6   5  24       32.78       33.02      1.40 o 
   1   1  25       15.68       16.69      1.20 o 
   2   1  25       24.66       23.73      1.07 o 
   3   1  25       14.67       12.80      0.93 o 
   4   1  25        7.67        8.09      0.89 o 
   5   1  25       28.99       31.28      0.85 o 
   6   1  25       18.16       18.80      0.86 o 
   7   1  25      248.20      278.46      3.45 o 
   8   1  25       66.25       84.33      1.56 o 
   9   1  25        0.02       -0.08      0.69 o 
   0   2  25        9.84        9.63      2.22 o 
   1   2  25        2.80        2.34      1.46 o 
   2   2  25        0.06        0.65      1.16 o 
   3   2  25        0.65        0.64      1.15 o 
   4   2  25        6.55        8.84      0.98 o 
   5   2  25       17.73       17.33      0.91 o 
   6   2  25       16.80       16.29      0.71 o 
   7   2  25      176.06      184.00      1.71 o 
   8   2  25        1.01       -0.06      0.96 o 
   1   3  25        2.40        5.34      1.31 o 
   2   3  25       11.77       11.79      1.34 o 
   3   3  25       42.23       38.01      1.49 o 
   4   3  25       16.65       14.94      1.45 o 
   5   3  25       20.06       20.15      1.30 o 
   6   3  25       11.37       10.82      0.93 o 
   7   3  25       31.37       28.29      2.19 o 
   0   4  25       71.89       69.50      2.26 o 
   1   4  25       24.99       23.42      1.33 o 
   2   4  25        3.29        2.43      1.18 o 
   3   4  25       17.93       22.06      1.23 o 
   4   4  25        2.97        3.56      0.98 o 
   5   4  25      153.61      179.10      2.25 o 
   6   4  25       17.07       22.03      1.50 o 
   1   5  25        1.02        3.64      0.94 o 
   2   5  25       40.62       46.33      1.63 o 
   3   5  25       21.89       29.42      1.37 o 
   0   0  26       16.81       20.06      2.39 o 
   1   0  26        1.19        0.10      1.53 o 
   2   0  26       98.25      100.64      1.78 o 
   3   0  26        0.97        1.25      1.16 o 
   4   0  26       20.55       25.28      1.06 o 
   5   0  26      203.36      203.25      2.13 o 
   6   0  26       46.94       41.75      1.17 o 
   7   0  26       64.70       74.87      2.47 o 
   8   0  26        0.35        0.66      0.94 o 
   1   1  26       60.36       60.70      2.48 o 
   2   1  26       26.58       20.83      1.29 o 
   3   1  26       10.52       11.13      0.92 o 
   4   1  26       42.09       33.62      0.79 o 
   5   1  26       47.44       41.20      0.94 o 
   6   1  26       45.06       47.33      0.86 o 
   7   1  26       12.39       15.23      0.91 o 
   8   1  26        0.05        0.60      1.20 o 
   0   2  26       58.82       56.19      2.37 o 
   1   2  26        3.74        2.73      1.29 o 
   2   2  26        9.72        6.63      1.32 o 
   3   2  26       22.36       25.52      1.16 o 
   4   2  26       22.85       27.38      0.93 o 
   5   2  26       29.35       31.06      1.13 o 
   6   2  26       28.65       31.01      0.88 o 
   7   2  26        0.64        2.77      1.31 o 
   1   3  26       16.64       16.65      1.73 o 
   2   3  26       11.84       11.04      1.25 o 
   3   3  26        0.03       -1.13      1.13 o 
   4   3  26       20.99       23.77      1.07 o 
   5   3  26        0.02       -0.59      0.95 o 
   0   4  26        6.08        4.20      1.45 o 
   1   4  26        4.57        2.46      1.02 o 
   2   4  26        0.41        0.73      0.95 o 
   3   4  26       16.33       20.26      1.46 o 
   1   1  27        3.69        3.72      0.95 o 
   2   1  27        0.14        0.76      0.89 o 
   3   1  27       16.61       15.11      0.89 o 
   4   1  27       42.64       57.82      0.91 o 
   5   1  27        3.35        6.39      0.82 o 
   6   1  27        1.69        1.44      1.30 o 
   0   2  27       18.76       17.42      1.78 o 
   1   2  27        0.33        1.27      1.15 o 
   2   2  27        0.02        1.24      1.10 o 
   3   2  27        2.58        0.91      1.08 o 
   4   2  27       45.84       52.07      1.29 o 
   1   3  27        9.05        9.95      1.07 o 
   2   3  27        0.01       -0.95      0.95 o 
   3   3  27       21.15       30.92      1.54 o 
   0   0  28       56.55       70.17      2.18 o 
   1   0  28        0.01       -0.90      1.12 o 
   2   0  28        8.01       11.21      1.09 o 
   3   0  28        1.97        4.35      0.91 o 
   4   0  28        9.86       13.49      1.27 o 
   1   1  28       67.17       75.81      1.06 o 
   2   1  28       33.49       35.92      0.85 o 
   3   1  28       38.52       42.25      1.47 o 
   4   1  28        4.95        4.72      1.12 o 
   0   2  28        3.76        4.09      1.00 o 
   1   2  28        0.92        0.04      0.68 o 
   2   2  28        4.91        3.79      0.63 o 
   3   2  28        4.70        7.02      0.87 o 
                                                 
